# Supplementary material for: Cholesterol promotes IFNG mRNA expression in CD4+ effector/memory cells by SGK1 activation
Source: Life Sci Alliance. 2024 Oct 4;7(12):e202402890. doi: 10.26508/lsa.202402890 (PMC11452476; doi:10.26508/lsa.202402890)
Supplement: Supplementary file 1 [file LSA-2024-02890_TableS1.xlsx]

## Sheet: Feuil1
Unstimulated 12H Cholesterol vs Xvivo
Gene symbol	P-value	FDR step up	Ratio	Fold change	LSMean	LSMean	X
TUBA1B	0	0	3.58680759047762	3.58680759047762	1813.74365301457	505.670741254635
GAPDH	9.9709598135492E-277	4.95689648864242E-273	2.07109755779986	2.07109755779986	2551.76287333195	1232.08241143536
TXNIP	4.03352895046469E-251	1.50390126918076E-247	0.496438033231317	-2.01435009620635	1314.96074338977	2648.79129995477
ACTG1	1.14082652384387E-205	2.83571446276791E-202	2.09099617028002	2.09099617028002	2108.44229394254	1008.34345079656
RIPOR2	1.66098829571875E-147	2.47719794423495E-144	0.457955631721886	-2.18361764924706	581.31070202393	1269.36030863565
TUBB	5.3402019671028E-136	6.63698101144759E-133	2.47223312248772	2.47223312248772	977.766083960939	395.499144100555
LDHA	7.34570440378843E-124	7.82527396272147E-121	2.13041863237007	2.13041863237007	1155.01181293824	542.152511900115
FYB1	2.4692381933421E-89	1.93822202186863E-86	0.456215758718141	-2.19194532606625	337.982948337327	740.840143898098
SORL1	4.3246123406031E-86	3.22486342238773E-83	0.492449169502784	-2.03066643611091	411.436077471926	835.489433127372
ITGA4	4.68386470056853E-85	3.17523446110359E-82	0.471428495510971	-2.12121246280651	339.333896731892	719.799290800391
MCM7	1.18114915532193E-60	5.87188616749043E-58	2.46327162705505	2.46327162705505	407.047629134344	165.246749348948
ARID5A	2.14332104779306E-58	9.68651215357146E-56	2.3226647881029	2.3226647881029	419.51583255881	180.618328872786
STMN1	1.71657598798012E-57	7.52971008374575E-55	2.67395302454985	2.67395302454985	338.825832791013	126.71345744679
JUNB	4.25949435033485E-56	1.71692158759173E-53	2.26514077667277	2.26514077667277	406.024130817649	179.24896103546
YWHAH	5.7394955829655E-56	2.25260097695651E-53	2.67451390437424	2.67451390437424	315.884758674102	118.109222822683
TUBB4B	5.52003771154088E-53	1.91455447511443E-50	2.27438651925254	2.27438651925254	398.507199236191	175.215248535309
CDKN1A	4.02274546475533E-52	1.33322724136358E-49	4.09461917089008	4.09461917089008	215.785680084791	52.6998167787809
SLC7A5	8.16258361977442E-49	2.64645156750686E-46	3.12239739197274	3.12239739197274	378.53941551396	121.233580481182
LMNA	5.85365584409168E-46	1.74602846517566E-43	2.36382718296093	2.36382718296093	393.6722133905	166.540183744475
DDX39A	6.23337809862182E-42	1.57567120276009E-39	2.01151241439154	2.01151241439154	394.085073880452	195.914810697133
TC2N	3.68123020905993E-41	8.85513989321288E-39	0.479862366843462	-2.08393087079948	175.367242812774	365.45321102453
SCD	4.65196919635371E-36	9.77175614005905E-34	3.8815503546793	3.8815503546793	158.239686755674	40.7671348549974
MCM4	1.54067199868439E-35	3.10507867410528E-33	4.71156474273039	4.71156474273039	144.884304968958	30.7507829946526
KPNA2	6.36301072141592E-35	1.24865713025259E-32	2.55622314240206	2.55622314240206	226.164399305992	88.4760002186144
HSPD1	1.23769131389633E-34	2.39530067620351E-32	2.07773126574629	2.07773126574629	323.579066293505	155.736726701891
SOCS3	7.83598167549793E-34	1.42519305741922E-31	6.05687471988816	6.05687471988816	117.840205297775	19.4556121345614
SREBF1	9.56612706363461E-33	1.62124112530734E-30	7.2404245397566	7.2404245397566	108.787541038637	15.0250224197895
FEN1	3.58647624132E-32	5.87787985308203E-30	3.75403825442434	3.75403825442434	145.816132656668	38.8424738306317
MCM2	9.66923480565984E-32	1.56746704230011E-29	4.7400999246525	4.7400999246525	141.879176297124	29.9316846801547
TUBA1C	1.13759332874655E-31	1.82430826934689E-29	2.55062802124213	2.55062802124213	211.676782032619	82.9900637292984
SLC43A3	1.23210439644722E-31	1.95485159240573E-29	2.76390978927903	2.76390978927903	210.719587742137	76.2396763307906
DDIT4	1.38691445699105E-31	2.17730970648048E-29	4.09657107741807	4.09657107741807	120.381761238379	29.3859813398506
RGS1	7.69486635650646E-31	1.14761236840937E-28	4.21000499432653	4.21000499432653	196.026770256087	46.5621229714111
MCM6	1.4581770168737E-30	2.11138369219945E-28	2.55449467133476	2.55449467133476	190.524023750279	74.5838407448027
TMEM204	1.65715291515347E-30	2.37642101698066E-28	0.477471684803949	-2.09436503111299	121.336080665154	254.122044357405
SLC1A5	6.66067456293041E-28	8.6380261244821E-26	2.19163396211585	2.19163396211585	263.285908365937	120.132245127172
RASGRP2	9.75787359140359E-28	1.2438369807025E-25	0.387397290317862	-2.58132936133727	74.3201293258264	191.844731967139
UBE2S	5.30139123080752E-27	6.70041939120876E-25	3.09586198243505	3.09586198243505	132.926290490772	42.9367624412698
LINC00861	1.07818848196862E-26	1.33912150766707E-24	0.450432055403127	-2.22009066185358	89.1884851489606	198.006523024074
FOSL2	1.08645368397288E-26	1.33912150766707E-24	3.78378850736777	3.78378850736777	106.352150978157	28.1073190985882
WARS1	2.40847410756433E-26	2.92032380814752E-24	2.13177875656951	2.13177875656951	287.508937945396	134.868094101875
TFRC	2.69776407513746E-26	3.24471398520968E-24	2.07681868458153	2.07681868458153	240.640733414637	115.869880794685
RELB	1.52250219143629E-25	1.70726298369029E-23	2.60505034743899	2.60505034743899	157.083957158869	60.2997778193798
SRM	6.16891350285173E-25	6.66689681025585E-23	2.53648291278262	2.53648291278262	184.244936349398	72.6379568420881
CREM	3.05822368236967E-24	3.23219049382912E-22	3.87725821055494	3.87725821055494	94.6273290706695	24.405733106211
PCNA	4.98028212167358E-23	4.82311217939219E-21	2.37501482005434	2.37501482005434	165.610033473661	69.73010529251
IRF4	5.94776170944177E-23	5.68621270093683E-21	2.63595470978345	2.63595470978345	205.727566729517	78.0467001067777
LTA	1.57598364280011E-22	1.47825283325288E-20	2.21057830288459	2.21057830288459	278.532415192063	125.999795993928
FDPS	2.23480899717986E-22	2.07018269465468E-20	2.09077263590007	2.09077263590007	208.800207483575	99.8674862576281
CSF1	2.25729185889195E-22	2.07810190021695E-20	3.88833635376196	3.88833635376196	110.77970010845	28.4902565081004
SGK1	1.33537290815815E-21	1.16466383346612E-19	4.34270005013012	4.34270005013012	135.347806795951	31.1667407911112
ODC1	1.4567629609646E-21	1.26314899998989E-19	2.05091936759527	2.05091936759527	194.577821400472	94.8734623480675
HNRNPAB	5.61826540812522E-21	4.60389067564723E-19	2.03363459847026	2.03363459847026	193.482235308731	95.1411012845044
RAB37	3.10438704870002E-20	2.47587317884022E-18	0.30086295331517	-3.32377246510788	26.7001908916619	88.7453592988301
CCR2	1.15935664805505E-19	8.68876635632821E-18	0.413526930290568	-2.41822219243941	52.4652039771979	126.87252058852
PLCD1	2.13676348722637E-19	1.56983697775833E-17	0.471069813353412	-2.12282759721172	73.8113259256036	156.68871966166
DUSP2	1.39536914497872E-18	9.54611716890492E-17	2.40049948784861	2.40049948784861	115.16054286792	47.9735752708408
TYMP	2.35624419595149E-18	1.60461305654888E-16	3.14688690822298	3.14688690822298	106.472133723245	33.8341150567018
JUN	3.58719078148144E-18	2.38836443370599E-16	6.14868598132701	6.14868598132701	62.7415419903815	10.2040569612632
TOP2A	3.86594439445413E-17	2.48520235771073E-15	5.64791233410549	5.64791233410549	62.6830752497315	11.0984504612816
ASF1B	1.77583989888402E-16	1.10815381807349E-14	8.30642130952377	8.30642130952377	52.9495571828882	6.37453305217959
SPAG5	8.38778849385148E-16	5.04417248376213E-14	4.52659186431853	4.52659186431853	58.0450873900943	12.8231325310422
HMGA1	1.26308162491416E-15	7.35843724764444E-14	2.17740318205354	2.17740318205354	114.490722431718	52.5813149238349
CENPM	1.37359682861038E-15	7.97113739373354E-14	6.0865204089063	6.0865204089063	47.9511552255089	7.87825424118233
ICAM1	1.92078426942024E-15	1.08922344464386E-13	2.1788557160714	2.1788557160714	120.808111099655	55.4456682049049
PTPN4	2.97906550228516E-15	1.63947538380372E-13	0.487446543074357	-2.05150700975933	60.5581937272107	124.235558929736
SH2D2A	3.43079565489487E-15	1.88113552930522E-13	2.20218956861742	2.20218956861742	106.648812636679	48.4285341082763
MKI67	4.70919852155011E-15	2.55392679092357E-13	7.18270696545418	7.18270696545418	55.9794451991411	7.79364179387783
TIMELESS	5.47960197304721E-15	2.92913203677513E-13	2.24424428044505	2.24424428044505	102.394518378072	45.6253890319667
EVI2B	7.98474208620413E-15	4.22285260544852E-13	0.487833660389197	-2.04987904935094	66.4293078450495	136.172046414451
C19orf48	9.92486573360535E-15	5.23036917141308E-13	2.25679905918056	2.25679905918056	110.244905707472	48.8501203769121
RCC1	1.47853132441392E-14	7.71007558472352E-13	2.64063284509105	2.64063284509105	82.8185592034261	31.363148177675
TFDP1	1.57627190340505E-14	8.19112166110903E-13	2.29369911798541	2.29369911798541	107.913754405107	47.0479120643727
SLC1A4	3.42828119298401E-14	1.73319951566656E-12	2.17926554690586	2.17926554690586	116.891461886406	53.6380075628551
PHLDA1	3.63415894904562E-14	1.83107589750224E-12	2.48063215807302	2.48063215807302	87.9969677559677	35.4736059796646
IL2RA	3.79080235188578E-14	1.90356990828365E-12	2.05183217175876	2.05183217175876	239.464915345772	116.707847085032
CCNB1	7.27540689751777E-14	3.5928946513106E-12	8.14144474419129	8.14144474419129	45.5372992376531	5.5932700728753
HMGCS1	8.198548118457E-14	4.02214298153512E-12	2.28306127154414	2.28306127154414	95.0778516018399	41.6448970454192
RRM2	8.82854717470821E-14	4.31701483815076E-12	38.2528394390924	38.2528394390924	69.9825057624622	1.82947218529727
SLC40A1	1.06808333125338E-13	5.17188142932238E-12	0.493731475517288	-2.02539244424773	55.5325866829055	112.475281477089
TXK	3.01291364406254E-13	1.40860796512692E-11	0.415369946584704	-2.40749242505939	32.7244632955269	78.7838974981152
EPHA4	4.18935956964266E-13	1.92839841424848E-11	0.405524413852088	-2.46594277888467	34.3288236701377	84.6529148369816
LRRC59	5.70347009066529E-13	2.61116392131208E-11	2.04287782565159	2.04287782565159	104.002710862763	50.9099024703498
HSPE1	6.5315863713946E-13	2.93409876936683E-11	2.23582119696158	2.23582119696158	96.6685902943798	43.2362795494333
NOP16	2.67847446339803E-12	1.13485136781586E-10	2.16828285608225	2.16828285608225	98.5676502385882	45.4588523642549
SCML4	6.11283794055351E-12	2.51148388554862E-10	0.464031162692658	-2.15502768003176	39.6613224677941	85.4712477447619
PPIF	8.14301950356931E-12	3.30912787128699E-10	2.03008492250503	2.03008492250503	103.736643912287	51.0996573405809
CKS2	1.386315276113E-11	5.48421910555684E-10	4.37728557156514	4.37728557156514	42.837006178722	9.78620322534845
TUBG1	1.52168925295194E-11	5.97222987329613E-10	2.66512264198811	2.66512264198811	67.0000757920977	25.1395844741003
IFNG	1.6123838250048E-11	6.29505035762347E-10	6.23393357620104	6.23393357620104	90.5232291058664	14.521044858651
SLC39A7	1.78405620142447E-11	6.89311248394936E-10	2.22767306241134	2.22767306241134	76.3483100185397	34.2726728202641
FANCI	1.86019996439235E-11	7.1687396043792E-10	2.59115726403683	2.59115726403683	65.0237503132638	25.0944823827333
GZMB	2.02862251555903E-11	7.7576605633455E-10	26.9637359806578	26.9637359806578	44.3480098993474	1.64472793870849
H2AX	5.32666901148887E-11	1.91426365391192E-09	2.64244920051981	2.64244920051981	59.5106921319277	22.5210354546157
LMNB2	9.76922773720405E-11	3.35710282195072E-09	2.3981622198808	2.3981622198808	72.1171373796381	30.0718344996789
BCL3	1.08695188512717E-10	3.70109598511112E-09	3.524449092402	3.524449092402	40.246964294649	11.4193632081147
ZBED2	1.56209822122146E-10	5.18867101810622E-09	4.94018572610045	4.94018572610045	81.4706561599715	16.4914156424399
ZNF652	1.68379698232909E-10	5.55578499877346E-09	0.486584366734857	-2.05514206448992	41.9506823972415	86.2146120286284
NUSAP1	2.16582857651636E-10	7.02739114670143E-09	3.55980448611073	3.55980448611073	42.6689711676438	11.9863243428466
MRTO4	2.16597863109258E-10	7.02739114670143E-09	2.10577072214659	2.10577072214659	84.5627011195035	40.157601314402
NR4A2	2.19122313703735E-10	7.08891580602497E-09	7.85066449766948	7.85066449766948	36.3264843695111	4.62718593824698
LMNB1	2.23405837884656E-10	7.21184992686528E-09	2.9776116569374	2.9776116569374	50.7103162745532	17.0305339033737
NOTCH2NLB	2.99474281014974E-10	9.48271640564187E-09	0.448852359506456	-2.22790407317801	32.1457497372096	71.6176467748906
CCNF	4.25525606575556E-10	1.30851317452945E-08	2.88316793755259	2.88316793755259	50.7393226693855	17.5984624442154
IER5	4.53729921448701E-10	1.37819308523135E-08	2.68541738632793	2.68541738632793	51.0510821146269	19.0104832025515
RECQL4	6.86219585601209E-10	2.05921104620853E-08	6.95916036782253	6.95916036782253	31.8647866830893	4.57882632370772
RNF214	9.48919596878574E-10	2.80241324115783E-08	0.429517184485533	-2.32819555566275	25.3874262835034	59.1068930429687
SOCS1	1.28312321401168E-09	3.7375975808145E-08	2.69303273086469	2.69303273086469	74.8061537426461	27.7776622932565
RRP12	1.35153552586836E-09	3.9139419092817E-08	2.12251481409679	2.12251481409679	78.7966058744307	37.1241723973369
TPX2	1.62207546943353E-09	4.63441255768808E-08	7.89705581182195	7.89705581182195	31.6138914163731	4.00325034667311
EZH2	1.69938160395054E-09	4.84599947252743E-08	2.83814329305059	2.83814329305059	49.786968603297	17.5420912415536
FOS	1.93078414084554E-09	5.46458869367247E-08	10.6109647834314	10.6109647834314	33.1440107910838	3.12356241562848
PMAIP1	2.37554045791365E-09	6.62220754940638E-08	2.65726577972923	2.65726577972923	72.2875402992701	27.2037298078011
IL4I1	2.40923352977169E-09	6.70360239981623E-08	3.73940483244722	3.73940483244722	35.5777538595431	9.51428247373245
KIFC1	3.19370321424429E-09	8.74359588667569E-08	18.4129816662437	18.4129816662437	31.5289860417651	1.71232376229249
NME1	3.19515874898635E-09	8.74359588667569E-08	2.32542356709875	2.32542356709875	88.4596001925625	38.0402097252874
UHRF1	4.03577558780053E-09	1.08369166036374E-07	17.6283384870377	17.6283384870377	37.5362540018127	2.12931320949012
PTTG1	5.36683102672332E-09	1.42168593130642E-07	2.89121804311961	2.89121804311961	43.5493447629256	15.0626290073702
CCDC86	5.5543194896983E-09	1.46614373220107E-07	2.06877935941588	2.06877935941588	75.9348085915976	36.7051267434521
TYMS	6.91150339564E-09	1.81156698844595E-07	25.1498917953452	25.1498917953452	36.781407343759	1.46248769748451
CDK1	7.72854140382814E-09	2.00458202602944E-07	8.459719765368	8.459719765368	27.0630872673499	3.19905245303035
JUND	7.99697352344684E-09	2.06701669200496E-07	2.2556850634211	2.2556850634211	55.5269525692897	24.6164473355488
NCAPG2	8.22860930722652E-09	2.11954195523275E-07	2.67177058662185	2.67177058662185	45.6447947574113	17.0840995802427
AURKA	1.01243323915669E-08	2.57230482602776E-07	7.63866894610767	7.63866894610767	27.3094918557353	3.57516368995818
HPCAL4	1.03619883185635E-08	2.62374692331165E-07	0.342441444236996	-2.92020728457131	20.5766957351568	60.0882167782124
RFC2	1.06301683712517E-08	2.6870903574381E-07	2.16391807290158	2.16391807290158	63.0749814049047	29.1485071430305
DTYMK	1.12765397530161E-08	2.8360592559272E-07	2.25743051316595	2.25743051316595	60.8581363811915	26.959029758059
CDCA8	1.84481389920859E-08	4.54019051036255E-07	5.69400389340727	5.69400389340727	28.5331342981111	5.01108443763936
NCAPH	1.95666353448921E-08	4.7838819595692E-07	4.34565315334176	4.34565315334176	30.8598159148183	7.10130671406378
MTSS1	2.58046014901038E-08	6.14776080868063E-07	0.416037674770899	-2.40362847078855	20.0724924593552	48.2468143549946
KIF2C	2.62396915111922E-08	6.24144751511835E-07	8.69426744639612	8.69426744639612	24.408304110083	2.80740203364696
MAFG	2.94712669837272E-08	6.96568107441058E-07	2.18039283320691	2.18039283320691	54.2216126014141	24.8678182094669
AMIGO1	3.8167892625575E-08	8.86660359217797E-07	0.453440809135616	-2.205359508568	24.7395102782393	54.5595142294309
CCL4	4.35831219359605E-08	1.00463474583139E-06	3.37464714241021	3.37464714241021	37.1482778516478	11.0080480370211
PRC1	4.61715993427266E-08	0.0000010513026451869	3.59047747270677	3.59047747270677	33.1087466545429	9.22126566904291
PLK1	5.56857145470955E-08	1.24699211224532E-06	14.8964804426091	14.8964804426091	25.8544694596349	1.73560926416431
ASB2	5.76337776267952E-08	1.28099874743073E-06	2.19084440438976	2.19084440438976	60.3487745026864	27.5458970896183
BUB1	7.04342382520562E-08	1.54706366611364E-06	4.16192960838269	4.16192960838269	31.298766463182	7.52025368236456
SLC29A1	7.92297818755813E-08	1.73514385740443E-06	3.7844903379185	3.7844903379185	40.1673917163626	10.613685894216
LGMN	9.63598165245188E-08	2.09491297907678E-06	2.96478264585234	2.96478264585234	43.6968906772446	14.7386489658442
SLFN13	9.99200708582546E-08	2.16599990811048E-06	0.497721308270011	-2.00915649658604	29.4924153768934	59.2548779544996
CCNA2	1.02405189878709E-07	0.0000022102329983373	14.4481009853402	14.4481009853402	26.1387668742517	1.8091489601833
KLHL3	1.32131788679394E-07	2.78728924521143E-06	0.256529067008801	-3.89819372775285	6.34471553074765	24.7329302863366
MTHFD1L	1.46390609879304E-07	3.06208913848518E-06	2.5739973492238	2.5739973492238	51.1958495263909	19.8896279134977
NHSL2	1.47297872639398E-07	3.07675136210643E-06	0.309409313871903	-3.23196476371749	10.2626035679081	33.1683731154806
DYNC2I2	1.54953028583783E-07	3.22310943974692E-06	3.33428739123078	3.33428739123078	30.7397945745071	9.2192996486605
ALYREF	1.59098623760156E-07	3.29555121494301E-06	4.36921018604218	4.36921018604218	29.9309707715539	6.85043051194264
GNA15	1.75438986178909E-07	3.60399041304719E-06	2.99060003682193	2.99060003682193	33.7359611988922	11.2806663490658
FURIN	2.10211612711028E-07	4.25386159019305E-06	2.18447206306065	2.18447206306065	63.0995084364285	28.8854728350336
TK1	2.34567872012075E-07	0.0000047147510016012	18.9256078580703	18.9256078580703	30.333298161458	1.60276480358981
ZDHHC18	2.43716244149743E-07	4.86584212215431E-06	2.2840196722754	2.2840196722754	44.5101465079091	19.4876371023401
CDCA5	2.71915803313389E-07	5.35713644731292E-06	8.85868654515142	8.85868654515142	26.2985275798456	2.96867119587152
RBBP8	3.37206969897629E-07	6.51438438996534E-06	2.6141964260012	2.6141964260012	37.3410360854119	14.2839442797841
CDK2	4.46555351264317E-07	8.47318894243769E-06	2.29079878638503	2.29079878638503	44.6331985064617	19.4836834957881
TEDC1	4.75847896103814E-07	8.96060040718723E-06	2.68601203356491	2.68601203356491	32.5417290915174	12.1152581168177
BYSL	5.57770950079432E-07	0.0000103852633576587	2.35831988583121	2.35831988583121	48.8851182461397	20.7287902459041
DUSP6	6.44329429709928E-07	0.0000118782807350975	6.46561329221689	6.46561329221689	24.2279843955515	3.74720591853466
PPP1R14B	6.55092659848293E-07	0.0000120469197644604	2.7607752822982	2.7607752822982	34.0716412285163	12.3413308743308
CKS1B	7.50357381860734E-07	0.0000136473536500865	2.39084926811945	2.39084926811945	43.8738429333243	18.3507356646677
DHFR	1.08912579082976E-06	0.0000190648146061444	4.70104641918169	4.70104641918169	23.5151361565612	5.00210677788937
MTFP1	0.0000010989022259699	0.0000192133971841912	2.09176667445622	2.09176667445622	47.0943565123635	22.5141537473849
SLC19A1	1.22802980312158E-06	0.0000211732213685033	2.15063198757381	2.15063198757381	53.4897469748648	24.8716411194125
RAD51	1.75840754306098E-06	0.0000295325338932561	6.50027077044545	6.50027077044545	18.840320591014	2.89839012194301
BIRC5	1.95859732347669E-06	0.0000325646828119636	39.6065543563967	39.6065543563967	27.6111222152335	0.697135175324185
NR4A1	2.06607635661961E-06	0.0000342752644968019	18.5232816785405	18.5232816785405	60.4298588116979	3.26237325871402
AK5	2.43233374190177E-06	0.0000399073987092662	0.33030895293805	-3.02746865050173	8.13205343400543	24.6195368356564
CHTF18	2.75149794413052E-06	0.0000448969806769832	2.07668848415338	2.07668848415338	43.0341146245592	20.7224699096374
FBXL16	2.96448444377357E-06	0.0000481091632148412	0.456569062841984	-2.19024914604451	18.4481178633804	40.4059743963975
E2F1	3.17897669929031E-06	0.0000513664772407537	3.12533506522927	3.12533506522927	32.4741994757731	10.3906297398518
FAM117B	3.59617456237615E-06	0.0000573618689019016	0.488744120757641	-2.04606041797458	21.8840787237786	44.7761472605632
CTNNAL1	3.65475447290232E-06	0.0000582339831291296	3.09885605729003	3.09885605729003	23.2148341917609	7.49142062831484
GMNN	3.72811967456905E-06	0.0000592131808589168	2.54796576761278	2.54796576761278	32.9102404270231	12.9162804482483
AURKB	4.02985406514384E-06	0.0000634648822888652	12.1698337225103	12.1698337225103	19.248040207433	1.58161899712978
TCP11L2	4.67553379381062E-06	0.0000725565340865516	0.402977419992821	-2.48152861770223	13.3756572547292	33.1920762581871
CTSF	4.68012510334334E-06	0.0000725565340865516	0.431343865316843	-2.31833597370267	14.8951374462365	34.531932974856
RFC4	0.0000046861076402364	0.0000725738414812935	2.29334492643725	2.29334492643725	36.304233394606	15.8302543050099
NDFIP2	0.000004840936815597	0.000074816302246439	3.45760284453276	3.45760284453276	28.0916087922565	8.12459095372262
NDC80	4.90256459292255E-06	0.0000756120458519617	2.74411947821452	2.74411947821452	28.1915359830226	10.2734360536537
DPEP2	5.42511580406946E-06	0.0000827810036250506	0.464822659858367	-2.1513581121555	20.4159166519472	43.9219479062574
CLPTM1L	0.0000057000560732297	0.000086305214493551	2.02042674521477	2.02042674521477	47.6176429673864	23.5681115784896
CDC20	6.67799369041976E-06	0.0000996952931921124	30.7397322317156	30.7397322317156	23.245132492159	0.756191768911244
COPRS	7.02210343224896E-06	0.00010431040895275	2.31219923579113	2.31219923579113	33.8283136885032	14.6303628012958
OSM	7.64931970460406E-06	0.000113401544805631	4.23950819990284	4.23950819990284	38.1919085926252	9.00857052086856
FOXM1	7.76571264861163E-06	0.000114898649247414	5.858846944556	5.858846944556	19.1765995435202	3.27310129876988
CDC6	9.90161794062362E-06	0.000143232521790941	18.3008477470677	18.3008477470677	18.8744982807763	1.03134557161705
MYBL2	0.0000101618953126588	0.000146571089645061	35.2961428179189	35.2961428179189	24.8150018975369	0.70305137945382
ACOT7	0.0000102606197983718	0.00014770934717463	3.8295052456511	3.8295052456511	32.6436477950047	8.52424678934068
DTL	0.000011353555479208	0.000161880426784807	14.8899180905947	14.8899180905947	17.6572527507623	1.18585291358423
CHAF1B	0.0000118328219272349	0.000167751621884774	4.385317883777	4.385317883777	17.8775210299147	4.07667619628
YRDC	0.0000120650019424494	0.000170556814189281	2.45772636179747	2.45772636179747	31.7006500327031	12.8983643278817
VIPR1	0.0000128918754616219	0.000180874346787045	0.456990175379624	-2.18823085019124	19.0228695262153	41.6264299564272
ABCD2	0.0000140102527319027	0.000194552057023833	0.487672594424057	-2.05055607272949	18.273204683395	37.4702308317647
FAM8A1	0.0000171776591296107	0.000234389394564514	0.442571215719514	-2.25952335913721	14.0781588289083	31.8099287275622
LIF	0.0000191262872199893	0.000257213207934103	5.46996724634396	5.46996724634396	18.9835128194229	3.4704984444123
ARHGAP11A	0.0000192591874871992	0.000258767137102783	2.59091800646567	2.59091800646567	27.8853971805819	10.7627478411101
DUSP10	0.0000193110042661016	0.00025922980884306	2.18529530439623	2.18529530439623	32.3897463108967	14.8216793610168
DUSP1	0.0000194586767372862	0.000260715481007433	2.32203912250391	2.32203912250391	34.4116168764215	14.8195680869126
EPHA1	0.0000204619373949214	0.000272960048575901	0.390383575015681	-2.56158318125917	9.53892103690679	24.4347396954998
ACSL6	0.0000226640288146151	0.000298596577509867	0.384442474396706	-2.60116939880087	9.164555013638	23.8385600551022
MAD2L1	0.0000238842479644933	0.000313289071365394	2.07770258742824	2.07770258742824	40.7437895912468	19.6100201432963
UBE2T	0.0000262028071813264	0.000341002326616319	3.02386494182431	3.02386494182431	24.4672943416812	8.09139786743253
BLM	0.0000267630248353476	0.000347081523821195	2.47070041550171	2.47070041550171	27.433014025915	11.1033348494193
NCAPG	0.0000285853305782877	0.000367835737915947	7.51698366525937	7.51698366525937	15.5740733306393	2.07185142660569
RMI2	0.0000289096922991381	0.000371368777734148	4.97765966265746	4.97765966265746	17.2708192098504	3.46966654619169
DONSON	0.0000328506076859098	0.000415903194420763	2.79878426800197	2.79878426800197	21.2723497502407	7.60056785849625
CLSPN	0.0000363993873043462	0.000453517512328337	9.78364018869581	9.78364018869581	14.8436377085493	1.51718965765931
ORC1	0.0000366459076338753	0.00045582741155264	4.609102391903	4.609102391903	17.7852400876008	3.85872097761267
ZNF815P	0.0000382977005902585	0.000473289529167187	0.480199269191246	-2.08246880859315	17.4371286889272	36.312276606116
ANKRD55	0.0000401922124797863	0.000492544500348014	0.366547978962265	-2.72815581422956	8.15998281501595	22.2617045607991
WDR76	0.0000427486235382559	0.000521302511406008	2.10308496688783	2.10308496688783	33.1048957738716	15.7411118880567
ORC6	0.0000438467610039897	0.000532083477309604	8.59832493585422	8.59832493585422	13.3744597994334	1.55547271116298
LINC00402	0.0000480486172908811	0.000579302407660631	0.344199674297592	-2.90529037263239	7.70119420907958	22.3742053934112
CENPN	0.0000603447100064171	0.000713296731303087	2.91995162392708	2.91995162392708	20.3604156158779	6.97286059434603
ATF3	0.0000617265185296837	0.000726507962047236	12.0134412742162	12.0134412742162	13.4270939040781	1.11767258003715
CYSTM1	0.0000682024144468866	0.000794664694578802	2.07182188454981	2.07182188454981	31.3608266455469	15.1368353039486
CHAF1A	0.0000686706738571769	0.000798872410223039	2.04797666401934	2.04797666401934	34.5390059024095	16.8649411437255
RFC3	0.0000692158636422716	0.000804587209946094	2.78502972122434	2.78502972122434	22.4072162915335	8.04559323757698
XYLT1	0.0000786079494912221	0.000902508821179435	0.493885451181409	-2.02476099996047	15.7255021525019	31.8403834631803
TONSL	0.0000802700896362846	0.000920175339612259	2.09970161363282	2.09970161363282	32.387182931458	15.4246597331622
KIF11	0.0000880173019704853	0.000999003075789815	2.47587459520877	2.47587459520877	26.238408638351	10.5976323231906
TEF	0.0000885629862001113	0.00100443222523837	0.439637953246195	-2.27459888896353	11.3068771626035	25.7186102317052
EGR2	0.0000972790284683477	0.00108675612777298	8.58089103432591	8.58089103432591	57.4394542756448	6.69387992993633
TRIP13	0.000100095194062215	0.00111404457033125	15.9505352226559	15.9505352226559	13.6779041889011	0.857520076785464
ZWILCH	0.000101921387534369	0.0011309937304223	2.01721958910783	2.01721958910783	31.647057538447	15.6884543999712
TUBB2A	0.000106594318339011	0.00117933802945698	2.34017879678263	2.34017879678263	24.5281993244436	10.4813355963082
CDKN3	0.000107074266313615	0.00118376990941531	6.09246896947398	6.09246896947398	12.8616060933202	2.11106632758619
LAIR1	0.000107159931608146	0.00118383942222511	0.457740730310892	-2.18464282022884	12.2231387105272	26.7031922246146
SLCO4A1	0.000107380978651816	0.00118540334242279	2.26119055328149	2.26119055328149	35.3084763624917	15.6149937524067
WDR62	0.000114959927695834	0.00125697387218158	3.77140787649943	3.77140787649943	14.1061383593173	3.74028448294233
KIF15	0.000126767380855701	0.00136703450331303	9.10327763965834	9.10327763965834	11.0764870596077	1.21675812801239
CDCA3	0.000135083412210888	0.0014454573364629	6.09648412708095	6.09648412708095	12.545151147694	2.05776819658525
PAQR4	0.000159248730602493	0.0016772850057949	3.15552177012287	3.15552177012287	20.7652397126849	6.58060416799989
CDT1	0.000169008106580012	0.00176759249756963	9.88878971107479	9.88878971107479	12.9092303825894	1.30544088404791
EXO1	0.000176507635513403	0.00184215176770251	9.00931606342933	9.00931606342933	11.5663399545708	1.28381997846884
ESPL1	0.000198969810327816	0.00204987314336122	5.65952040783138	5.65952040783138	20.6494817182243	3.64862748611181
CHEK1	0.000200612511788487	0.002061981392704	2.86475332130905	2.86475332130905	18.6426747526781	6.50760210800952
UBE2C	0.000218355342700322	0.0022237149930594	18.5400802161055	18.5400802161055	14.6005111026822	0.787510675924632
MAP2K6	0.000218873735596379	0.00222514171280463	0.349819547915934	-2.85861669525772	5.82018242175324	16.6376706402693
GALE	0.000222305400809574	0.00225695217676922	2.19162792625377	2.19162792625377	25.9092076737009	11.8219006809191
SHCBP1	0.000244490743010046	0.00245214185692792	15.3426585233643	15.3426585233643	12.7527758114222	0.831197265584833
FABP5	0.000257986087024962	0.00257709611647038	3.25196225136477	3.25196225136477	22.7578429025201	6.99818790730711
TRAF4	0.000270453642328234	0.00267299245969734	2.2018558566643	2.2018558566643	23.765638257749	10.7934577941685
ITGB2-AS1	0.000315466901138653	0.00306506408050936	0.485697348327282	-2.05889532533778	13.0477955459408	26.8640452555007
CCNB2	0.000331558500747354	0.00318817761453645	13.2750644330908	13.2750644330908	12.2592427568245	0.923478964536385
ZNF778	0.000427367820716378	0.00396871960035122	0.486006240722305	-2.0575867472685	12.5136928473871	25.7480085621724
GINS2	0.000433798699071395	0.00401344528408858	5.52580277973424	5.52580277973424	18.1770908041424	3.28949322455129
UAP1L1	0.000466535567043297	0.00428706805106822	2.54404929285199	2.54404929285199	21.7923849669852	8.56602308304921
EGR1	0.000482860051167677	0.00441685776233912	9.55746659550224	9.55746659550224	18.6328741157763	1.94956204445904
ADGRG5	0.000517841976879751	0.00467782873602944	2.5301819131265	2.5301819131265	16.9316777445828	6.69188158240396
ASPHD2	0.000530841147053948	0.00476638462803286	2.13728736939466	2.13728736939466	24.0680470342379	11.2610252504578
MELK	0.000541222203048047	0.00484792068243758	8.12116107542305	8.12116107542305	11.7534802020294	1.44726598732278
POC1A	0.000541802433948479	0.00485020498193735	3.18460893179092	3.18460893179092	14.7770060748841	4.64013208258323
SLC25A10	0.000558596046272498	0.00497664362849942	2.57761877275447	2.57761877275447	20.037468367609	7.77363533327964
CCNE1	0.000565855491975441	0.00503530358432084	3.32764517913624	3.32764517913624	13.7796988094205	4.14097599582338
CEP55	0.000572638748788912	0.00508353232109395	11.8916346893311	11.8916346893311	12.8477094972412	1.08039893865625
DDIAS	0.000612539298964956	0.00538644522686518	5.82190968162588	5.82190968162588	9.999067637833	1.71748930928804
CCL4L1	0.000674972787990377	0.00586044992721703	3.0137405624601	3.0137405624601	13.956739776598	4.63103558098085
ZNF367	0.000675087365895055	0.00586044992721703	4.28492086422642	4.28492086422642	11.8787679373462	2.77222574552511
ZNRF1	0.000736986550423305	0.00633548361242722	2.99721199868057	2.99721199868057	14.3310804601647	4.78147040198473
CDCA2	0.000737029909317502	0.00633548361242722	7.31645669080524	7.31645669080524	10.0925643192144	1.37943334399805
WNT7A	0.00084461465848082	0.00714497051422743	0.458642237732873	-2.18034868516063	11.0480827933833	24.0886727920991
LINC02481	0.000845668701408934	0.00714983163991658	0.472303552903997	-2.11728239995532	10.9974944598905	23.2848014635324
FSCN1	0.00107221999083913	0.00874786047230572	7.11087785974713	7.11087785974713	8.17587872642635	1.14977065950013
CCDC65	0.00109329441800823	0.00890518457136798	0.286934244653574	-3.48511904254347	3.67137673783504	12.79518498138
EPPK1	0.00112168931805414	0.00908684111323164	0.464700886615623	-2.15192186802765	9.91941723026856	21.3458108559052
PHLDA3	0.00113339068980818	0.00917664970021675	2.68106493560861	2.68106493560861	14.0378367060938	5.23591820535566
NLN	0.00114715204113843	0.00926292666028077	2.14438230554289	2.14438230554289	21.2209576574075	9.89607011891243
WDHD1	0.00131298391605591	0.0103717384131662	2.27526888437507	2.27526888437507	18.727397295298	8.23085017507355
CYP2U1	0.00134667669649411	0.0106210133535236	0.490364560647716	-2.03929908531544	10.1051889716161	20.6075026267564
HKDC1	0.00135419732706888	0.0106634102090313	0.379615615109712	-2.63424358798041	5.27816027513993	13.9039598611203
SH3YL1	0.00136946430308836	0.0107779370006648	0.495321627033791	-2.01889024306984	10.4593692321037	21.1163184913592
BMT2	0.00137826000239615	0.0108243126254534	0.460504137440431	-2.17153314964375	8.72551830059095	18.9477522375564
CENPU	0.0014124162479997	0.01104023895318	3.78740529808834	3.78740529808834	12.8564400857515	3.39452450262998
BRI3BP	0.00142330429103221	0.0110938279328802	2.03052580121	2.03052580121	25.9777505252805	12.7936076999367
VNN2	0.00158856736989413	0.0122375484269634	0.474355042708541	-2.10812558097844	8.97462803040423	18.9196429306614
YBX3	0.00167901110125289	0.0128678168366319	8.78499021069269	8.78499021069269	7.74272615224302	0.881358540709462
ARL15	0.00169635258525237	0.0129674025917242	0.455019262158058	-2.19770915907431	7.81703606691473	17.1795717610727
ACVR2B	0.00175687589485613	0.013384921954135	0.353403285836883	-2.82962847284209	4.5162942517788	12.7794348065664
CARD6	0.00185825238946831	0.0140466174032085	0.498644264997653	-2.00543768412679	10.2692134826421	20.5942677044335
KIF20A	0.00188380339280596	0.0141965860537181	44.4572181584033	44.4572181584033	11.0741527467599	0.249096844235782
H2AC19	0.00189711357807182	0.0142608628545177	3.54675061165151	3.54675061165151	9.27805353476883	2.61593062232491
HMGB3	0.00191587116831845	0.0143801220957732	4.156487132036	4.156487132036	9.76544553942754	2.34944683556473
CDH23	0.00192548796137854	0.0144377714710908	0.146433989471229	-6.82901561045343	1.35731547857325	9.2691285914868
IFIT3	0.00196223179132573	0.0146911269758192	2.07568364209912	2.07568364209912	23.4960653058844	11.3196755176637
ADCY3	0.00199112858182922	0.0148330128218786	2.25964998545917	2.25964998545917	18.5146079415463	8.19357336786122
EHD3	0.00200005916190466	0.0148921030157993	0.477394718697632	-2.09470268696745	8.70747472785869	18.2395707091467
NFIL3	0.00201029644912224	0.014960858903298	4.79057721038654	4.79057721038654	7.8372908496815	1.63598048950955
FANCA	0.00207667429297281	0.0153818101967685	2.04546100389445	2.04546100389445	23.8835648771291	11.6763726278115
TTK	0.00208871662350115	0.0154519443069921	5.5152669293997	5.5152669293997	8.36483389048323	1.516668911507
ERCC6L	0.00213142059239366	0.0157210715702072	3.07915794982618	3.07915794982618	10.7738885000872	3.4989723410244
NFIA	0.00230919317742132	0.0167421630921918	0.437056355747434	-2.2880344533369	6.66786234723793	15.2562987805882
C14orf132	0.00232246457318787	0.0168223587394482	0.411102373209626	-2.43248413331364	6.66788809842056	16.2195320021189
SNX8	0.00266896931164787	0.0189097426669436	2.70313971724172	2.70313971724172	13.9491322756222	5.1603445381121
RFX2	0.00276817373447976	0.0194188819736741	4.30958449832927	4.30958449832927	8.38224242774456	1.94502333832743
ARHGAP21	0.0027723737555051	0.0194392017816658	0.488639100496875	-2.04650016542504	8.8888568792337	18.1910470737912
CCL20	0.00282043322630037	0.0197298035351987	0.305159186537751	-3.27697819405574	4.13198607294858	13.5404282591945
POLE2	0.00282927472037068	0.0197823737363377	4.52018569677578	4.52018569677578	8.62940960322359	1.90908298510366
TNFRSF18	0.00296986013575124	0.0205533615148928	2.06249760847539	2.06249760847539	40.5130860364849	19.6427311576048
CCNE2	0.00315685417766598	0.0216764839805297	4.22214017004307	4.22214017004307	8.38756196495859	1.98656643956778
TEDC2	0.00319668661557236	0.0218594150319332	12.9402055747686	12.9402055747686	7.23871313691982	0.559397074110954
TNFSF9	0.003216957748914	0.0219778780885494	3.14716718217444	3.14716718217444	9.63088198997762	3.06017489141566
CAMK1	0.00327390276495408	0.0222750847794366	3.13181286184538	3.13181286184538	11.7020000318263	3.73649402056899
MCM10	0.00339462967909159	0.0229707382186805	20.0382833315591	20.0382833315591	10.5070311852341	0.524347870093551
H2AC18	0.00349725025282237	0.0235051781300553	3.17371349457886	3.17371349457886	9.10079195243801	2.86755309450062
NPM3	0.00352310599087097	0.0236363485145522	5.19722311433561	5.19722311433561	7.16661856037611	1.37893224953307
RNF144B	0.00361102667412743	0.024117712412869	0.228397635159094	-4.37832904576018	1.63224190957662	7.1464921624064
ACACB	0.00374512514783386	0.024879642073405	0.475864134686129	-2.10144015299572	8.04193866245212	16.8996528132056
HJURP	0.00375024263491926	0.0249025461519082	13.568529564656	13.568529564656	10.9869798464477	0.809739905425507
CD70	0.00375856893707706	0.0249356303948253	2.60002665894931	2.60002665894931	12.8414494290719	4.93896836975558
HELLS	0.00415590639241181	0.0269483425810564	2.49628999553737	2.49628999553737	13.7604384443392	5.51235572346916
C1orf112	0.00416022360708433	0.0269646131577817	2.25533342902398	2.25533342902398	14.2384245387337	6.31322373689797
CD101	0.00427359249320629	0.0275795579591859	0.432041135198491	-2.31459441828513	6.03849867265399	13.9766753225471
CHAC2	0.00438057926503139	0.0281360719890948	2.44693102185002	2.44693102185002	12.465876185495	5.09449431724073
COQ2	0.00440925356936436	0.0283080532645287	2.05232664640399	2.05232664640399	16.0306161415969	7.81094772105853
B3GALT6	0.00448194905579875	0.0286596946631567	2.16286003010432	2.16286003010432	15.732263940241	7.27382434427908
ZKSCAN3	0.00449324795388558	0.0287113538921378	0.495432530572652	-2.01843831054883	8.42245553308406	17.0002069168709
RBM43	0.00449992970447141	0.0287367441395521	0.361088037269184	-2.76940772550301	3.57053049330609	9.888254732306
PLOD1	0.00452219186034098	0.0288345315968899	2.04656284486876	2.04656284486876	17.1702123535174	8.3897801607057
CR1	0.00466380194524465	0.0295379381269569	0.246098149143896	-4.06341942626837	4.34170753174615	17.642178727673
ZMYND19	0.0047363051904183	0.029883441512974	2.17543428056621	2.17543428056621	16.173691836141	7.43469567461784
TIPIN	0.0048261208246288	0.0303532002184278	2.19976571791818	2.19976571791818	16.9472290905472	7.70410637483055
SAMD10	0.00493188303652097	0.030827369491481	2.15253984289512	2.15253984289512	15.8734131573176	7.37427147270275
ASPM	0.00496244812050259	0.0309794689280769	3.92867329034601	3.92867329034601	10.3239552817899	2.62784775388657
SKA1	0.0050046888667374	0.0311507031934942	13.4517507291605	13.4517507291605	6.79198333268217	0.504914450872077
CENPE	0.00504583742261703	0.0313426152940068	3.20672565894524	3.20672565894524	9.67135925168679	3.01596091474438
CFAP298-TCP10L	0.00506785979841394	0.0314401252219407	0.380208804447175	-2.6301337273186	4.63930358573608	12.2019888321146
RBM5-AS1	0.00522274798712424	0.032240092499988	0.43989028806052	-2.27329410796725	5.7845239107552	13.1499241237155
GCNT4	0.00525955560541758	0.0323868754331947	0.416627549344502	-2.40022533693064	5.79464854166426	13.9084622483108
PKMYT1	0.00527133040446704	0.0324342985653605	74.5420144079811	74.5420144079811	15.7432745749749	0.211200015186192
RDH10	0.00550629331151474	0.0336423016992752	2.49298613128635	2.49298613128635	12.4843451709586	5.00778765444508
KNSTRN	0.00551040291851104	0.0336536237209966	2.11482500004561	2.11482500004561	17.0273656646252	8.0514301014306
RPL39L	0.00558832455907973	0.034031960993922	2.80890244193978	2.80890244193978	11.4500694413334	4.07634999007877
FAM83D	0.00571878593809673	0.0346885787046977	2.40830096417023	2.40830096417023	11.7576670836294	4.88214191604599
LOC107985544	0.00596658119906391	0.0358379347574866	0.454034929943247	-2.20247371744062	6.41629208394031	14.1317146783009
C1QTNF6	0.00601547188695957	0.0360011026172211	0.395865379854476	-2.52611127643343	4.51243042014812	11.3989013684574
SLC16A5	0.00619178323600158	0.0368639741244421	0.420542509745537	-2.3778808962858	5.04295766358377	11.9915526890139
NT5E	0.00632746522776561	0.0375004640674018	0.341259852248428	-2.93031832901347	3.58952559790112	10.5184526519927
PAIP2B	0.00654837875333179	0.0385560681907581	0.436975289681077	-2.28845892116655	5.209828388418	11.9224782532219
GINS4	0.00664685870082935	0.0390742020749581	2.52012432931551	2.52012432931551	12.6684354881998	5.02690892700548
PYCR1	0.00705719317319057	0.0410655399863301	2.6841239488167	2.6841239488167	32.4237778647376	12.0798362829077
KIF24	0.00708226615554748	0.0411953656177204	5.45860781049641	5.45860781049641	6.00315180490668	1.09975876877675
LIMS2	0.00726598303367276	0.0420671082935541	0.485416444073095	-2.0600867815871	7.64436225814862	15.7480496416753
UBE2M	0.00738712315318857	0.0427182137044015	2.39579179809353	2.39579179809353	11.7192764314885	4.89160887887429
NUF2	0.00762951504149395	0.0439500144182467	4.45469776567074	4.45469776567074	6.30158523835975	1.41459321593525
PDE4DIPP1	0.00838602762134863	0.04753018875255	0.497383191690748	-2.01052230293652	7.459550297306	14.9975922426104
PLK4	0.00838805530352097	0.04753018875255	2.50553528237574	2.50553528237574	12.6881811057975	5.06406004140025
GTSE1	0.00861938796855455	0.0485812697547813	9.62061491675561	9.62061491675561	7.28955240944555	0.757701297944043
DEPDC1B	0.00877731496563316	0.0493050378144832	3.89884588670998	3.89884588670998	7.45105874131384	1.91109342554736
ACKR3	0.00879461435429169	0.0493787948274902	0.373029161819947	-2.68075556109652	3.37579426479669	9.04967924847148
PRR11	0.00882915330366369	0.0495249856131179	4.19075672894221	4.19075672894221	7.4915215413384	1.78762978285053
PCLAF	0.00916014954124206	0.0511063514812833	9.06687195338242	9.06687195338242	7.45101966165808	0.821785032364823
MYO16	0.00942512534697262	0.0523134795030702	0.471327499035423	-2.121666998099	7.04882118185519	14.9552512770434
CIP2A	0.00965019398856832	0.0533443265921082	2.5553791044584	2.5553791044584	11.5037062161134	4.50176108744207
ZNF69	0.00996164165133335	0.0546476287004245	0.434665661040812	-2.30061881954394	4.82398451291588	11.0981495556028
TROAP	0.0100007977776879	0.0547949662220566	16.0594744595405	16.0594744595405	5.6459951994677	0.351567868157326
CRTC1	0.0100560933074704	0.0550776994445883	0.363261179535896	-2.75284026021608	3.14706820311664	8.6633760511854
NAP1L3	0.0103594580581028	0.0564902952389561	0.432440182156017	-2.31245855788492	4.7466662084014	10.976468895041
AFAP1L2	0.0106020263697075	0.0576896780329024	0.424193641810291	-2.35741392947898	4.25866923194593	10.0394461684329
ZBTB32	0.0109129330085715	0.0589907513192589	3.29540065390155	3.29540065390155	8.31431773451465	2.52300664098947
KDF1	0.0111014079321963	0.0598144501086621	0.397624530628584	-2.51493537991519	3.81392315734616	9.59177028468773
GADD45G	0.0112846712118678	0.0606703628167978	2.04224651325212	2.04224651325212	13.9334800022358	6.82262396425778
ANTXRLP1	0.0117792940992645	0.0628313276811271	0.427271006791022	-2.34043495604909	4.63460824994468	10.846999155764
MYO1B	0.0117934659738922	0.0628844302948261	5.16832035360901	5.16832035360901	5.46348749138879	1.05711084406245
CDC25A	0.0118760963687057	0.0633023950117501	11.1069456117904	11.1069456117904	7.53933326226165	0.678794470214956
FAM111B	0.0126789122322006	0.0668410381870059	7.99186063631254	7.99186063631254	7.23898695620875	0.90579494383536
BUB1B	0.0130109060382483	0.0683496486982865	2.94157598100489	2.94157598100489	12.1801826788362	4.14069966490386
BRCA1	0.0134942507085658	0.0704421613817117	2.49980657853122	2.49980657853122	13.03563465213	5.21465731152257
SGO1	0.0137461387799071	0.0714320257015799	3.07222662540473	3.07222662540473	8.41281651550904	2.73834503156184
TRIP10	0.0139976946101604	0.0725118504397127	2.10845274734592	2.10845274734592	11.5292935214978	5.46812990521637
CHST2	0.014016628292074	0.0725595259798654	2.50107070172338	2.50107070172338	9.7741581374006	3.9079895385067
IFIT1	0.0142154573888278	0.0732076420914979	0.474051465408099	-2.10947560121794	5.45515308023348	11.5075123236614
FHIT	0.0143348967431042	0.0737972557910449	0.361015911477473	-2.76996101337322	4.81602830199223	13.3402106358205
SMTN	0.0144121835481894	0.0740975098213381	2.72712744658111	2.72712744658111	8.0716313611701	2.95975583073287
ANLN	0.0146446982207993	0.0750150855942865	8.50716752245649	8.50716752245649	5.90606152210734	0.694245353287922
HROB	0.0147741791140585	0.0754079764911257	2.97944963036283	2.97944963036283	7.92195786619889	2.65886618302527
ARAP3	0.0147875695474947	0.0754190615110976	0.327853710130846	-3.05014086801366	3.21603540961006	9.80936103583073
CD109	0.0150228330591821	0.0764155976277772	4.15235674142657	4.15235674142657	5.53214598781531	1.33229063211816
SAPCD2	0.0151445077006688	0.0769033666488851	5.96975949034841	5.96975949034841	6.38965512713988	1.07033711114666
LOC102724760	0.0154956490428264	0.078260111691403	0.196910480346146	-5.07844985316227	1.11990442621084	5.68737846884625
IGHV1OR15-1	0.0154956490428264	0.078260111691403	0.196910480346146	-5.07844985316227	1.11990442621084	5.68737846884625
DUSP4	0.0155561093714524	0.0784857290818138	2.71527610920201	2.71527610920201	26.8867660386069	9.90203756718818
ZBP1	0.0157323560033666	0.0791782123453798	0.492887614533903	-2.0288600697456	6.05727448210093	12.2893623282235
TRAIP	0.0157358335384005	0.0791782123453798	2.52104312039581	2.52104312039581	9.23736915956677	3.66410597456043
BACE1	0.0157866932013392	0.0793538060009349	0.436574813188898	-2.29055815816685	4.20726327609462	9.63698122061435
EEF1AKMT3	0.0162617917354031	0.0811367402684808	0.489051905972165	-2.04477272818749	6.02039983572521	12.3103493968754
EME1	0.0165806115696215	0.0823454015815303	5.48842258017219	5.48842258017219	4.84647636807462	0.883036300007819
LOC644634	0.0168269817474127	0.0831811752671241	0.397007503951059	-2.51884407737359	3.17194160919375	7.98962633609255
TCEA3	0.0169225831713596	0.0836260455326895	0.483467898845701	-2.06838965397193	5.39369536186515	11.1562636831583
KNL1	0.0172249483021655	0.0848671552621399	3.83712712845602	3.83712712845602	6.55489007781034	1.70828066372872
LRP1	0.0178123501318667	0.0870994720874298	0.392253332472024	-2.54937285987575	3.04569958282017	7.76462385577666
NR3C2	0.0179084813897879	0.0874262165130268	0.477602957600321	-2.09378937899468	5.88393931960629	12.3197296540408
POLQ	0.0180757385487619	0.0881273503485568	6.6162557047831	6.6162557047831	5.49029126991229	0.82981848267188
GAS6	0.0184833388267	0.08955832204724	0.363826846609557	-2.74856022670903	2.54892390586211	7.00587086856044
CENPA	0.0185226013516408	0.0896902845968739	9.94108492482203	9.94108492482203	4.84621286293189	0.48749335707125
TBX19	0.0189138924894521	0.0913477307602619	0.473599801224449	-2.11148737270284	5.00260558840865	10.5629385305375
FAM72C	0.0195713029575607	0.0938843397584627	12.7214403625379	12.7214403625379	5.15241488273705	0.405018200447637
PSMC3IP	0.0196224678008615	0.094008829033745	4.14099993219136	4.14099993219136	5.44696035223271	1.31537320488441
NEIL3	0.0200315268247913	0.0955083731026015	6.67034650038906	6.67034650038906	5.72011844937501	0.857544424272617
TICRR	0.0208490805941667	0.098244293201075	9.24904844874337	9.24904844874337	4.79137565327245	0.518039848080094
IKZF2	0.0208793452186891	0.0983558289929026	0.435186539599243	-2.29786518884725	3.86591777454724	8.88335787707798
CKAP2L	0.020996454123586	0.0987575633930374	6.92868755325213	6.92868755325213	6.93564751360993	1.001004513525
SKA3	0.0211839077237609	0.0995076534778491	18.3739193582447	18.3739193582447	6.46003242987662	0.35158706773021
ABCG1	0.0214433149907529	0.100473012809327	8.83639987227874	8.83639987227874	6.97716744708093	0.789593901128158
CAPN5	0.0217507572370582	0.101594360611802	0.406478191746425	-2.46015658479368	3.19207632441084	7.85300758866337
TENM1	0.0221217376042619	0.102876081892723	0.374684578262737	-2.66891155391716	2.55417503660469	6.81686726592107
GPRASP2	0.0235537947977741	0.107953686421021	0.257120331370762	-3.889229586275	1.36115163011934	5.29383119126658
CCL3	0.0238989751313299	0.109186985283163	4.10042886789778	4.10042886789778	15.0088992274172	3.66032425167078
ZNF165	0.024504747772209	0.111455873215836	2.54927720775733	2.54927720775733	7.86755670954894	3.0861911311992
CTU1	0.0252684067479749	0.113855074496134	2.67163735638523	2.67163735638523	7.4387662469911	2.78434729519424
RAD54L	0.0257022095453371	0.115528255925002	8.73557940214862	8.73557940214862	6.53767620822666	0.748396403633929
CCR9	0.026092582465222	0.116650112375995	0.397389829009791	-2.51642072091221	2.74301412417684	6.90257757983349
LINC00886	0.0261553230740642	0.116860541739542	0.37330211083993	-2.67879546073285	2.72572287095877	7.3016540539401
LINC00243	0.0265117797169774	0.118148764399294	0.498681500554053	-2.00528794208119	5.26124375154878	10.5503086553308
GZMH	0.0265727090837003	0.118335438421709	2.73834040412787	2.73834040412787	7.89233703586027	2.88216067803808
SGSM1	0.0266049453704729	0.118337654415518	0.290530011754156	-3.44198519788788	1.64665370792186	5.66775768871425
CYP1B1	0.0273257782710143	0.120790715861264	10.480148021398	10.480148021398	15.0559971837067	1.43662066155609
CORO7-PAM16	0.0273291291272015	0.120790715861264	2.9886352086283	2.9886352086283	5.83782091018921	1.95334007085749
PLCH2	0.0287062503197117	0.125549858436416	0.492511245589497	-2.03041049103981	5.16247168015284	10.4819366590782
FAM72B	0.0289286598003707	0.126263398379493	18.8658674032825	18.8658674032825	4.75649737495537	0.252121849119313
AOAH	0.0300164362880876	0.129946336952261	3.60910965815801	3.60910965815801	4.7393907242804	1.31317448711138
LINC00910	0.0301214667855652	0.130263202936893	0.4210455083902	-2.37504017991627	2.98313650283391	7.08506905640546
SALL2	0.0304416155163566	0.131329549844067	0.42010837466437	-2.38033817059446	3.11204644039161	7.40772293072678
BATF3	0.0311662773454171	0.13359929320947	3.3377109328985	3.3377109328985	12.5727666300722	3.76688301738398
MSX2P1	0.0313235746959781	0.134125694233654	0.498715701601363	-2.00515042295445	5.10102974744765	10.2283319555979
KIF18A	0.0314574860899091	0.134621792695812	2.79596916953736	2.79596916953736	6.83991204222831	2.44634744787263
HEMGN	0.032444838256179	0.137936806656971	0.345310903841889	-2.8959409878869	1.82856649717659	5.29542066825047
HPDL	0.0329000023443492	0.139236843065727	10.2277729274409	10.2277729274409	5.81864920672633	0.568906764747875
NCF2	0.0331760156706319	0.140086947257022	0.454678743522125	-2.1993550704693	5.49951479708025	12.0953857540794
DLGAP5	0.033331413381478	0.140623677276198	35.8911344538883	35.8911344538883	8.78555845531991	0.244783526322002
HMMR	0.0343411575258468	0.143785520308949	9.53401049644287	9.53401049644287	5.93595975967712	0.622608897052486
PARPBP	0.0354643205925382	0.147824169177505	2.74041566210828	2.74041566210828	7.06326861789792	2.57744425984777
THBS1	0.0359962159711789	0.149456449051827	2.46368977545435	2.46368977545435	6.3395375934808	2.57318825472321
CERNA1	0.0361032805691872	0.14981756438755	0.409204159730389	-2.44376792420406	2.62066900933889	6.40430686497802
APOBR	0.0362228203432883	0.15014650989433	0.474785620153821	-2.10621374690332	3.96032594541673	8.34129294845463
LINC01801	0.0362936689225495	0.150314850961095	0.403270360013306	-2.4797260080483	2.82991435835541	7.01741223496324
SLC27A2	0.0371401488694894	0.153222128858478	2.66086697336108	2.66086697336108	7.10786698581096	2.67125980252693
GPRIN1	0.0377208513062819	0.155105810968262	5.18840777135635	5.18840777135635	3.99367033958354	0.769729465295961
CENPS	0.0380900415003525	0.156130349979707	2.07703745421134	2.07703745421134	9.02073499153267	4.34307767211538
GGH	0.0392060270342669	0.159584794538498	2.58518173354115	2.58518173354115	7.42960176891361	2.87391856151506
BABAM2-AS1	0.0392771825526699	0.159700081949432	3.71304834783172	3.71304834783172	4.68141150655459	1.26080004029259
PHETA1	0.0399629754588172	0.161563517482461	0.395662111088678	-2.52740904922249	2.43819948691312	6.16232744703386
HSPA2	0.0402661541365692	0.162305249403457	3.39777023934995	3.39777023934995	4.25498020274999	1.25228602966516
STIL	0.0414271014213626	0.166131699542404	2.15997522917774	2.15997522917774	12.0904000246283	5.59747161046421
ERBB3	0.0425429910318762	0.169467459468323	0.307728272515536	-3.24962016595181	2.02635356670408	6.58487941370997
PCNA-AS1	0.0438344129395375	0.173545642309599	3.36560215330834	3.36560215330834	4.31066060803921	1.28079921858912
MTFR2	0.0447030165802083	0.176189426341762	5.12134079198692	5.12134079198692	4.30637303979755	0.840868283269783
AKAP7	0.0452963526011788	0.17810435082889	0.446532984752001	-2.2394762182135	3.08264833034835	6.9035176249307
OLMALINC	0.0462907020234864	0.181360303627439	5.94389178382153	5.94389178382153	3.05638641787398	0.51420626906315
RHEBL1	0.046784019611735	0.182797188496048	2.24662583678124	2.24662583678124	7.03349309199825	3.13069180316878
KLHL32	0.0470757534006491	0.183840740041183	0.464538240035127	-2.15267531027021	3.34191690394432	7.19406200809564
OVGP1	0.0472340325549627	0.184355764093532	0.38299236682961	-2.61101809489819	2.1437525348099	5.59737665937254
FGF9	0.0491823738787299	0.190273910253535	0.445121847484272	-2.24657586602808	3.84316365393114	8.63395871411801
PBK	0.0493159150260329	0.19059278484018	8.34595800239176	8.34595800239176	4.85561320363816	0.581792192369845
EDAR	0.0493500244823241	0.190625813294323	0.421623145051433	-2.37178630190714	2.62777589238931	6.2325228660508
