# Supplementary material for: Cholesterol promotes IFNG mRNA expression in CD4+ effector/memory cells by SGK1 activation
Source: Life Sci Alliance. 2024 Oct 4;7(12):e202402890. doi: 10.26508/lsa.202402890 (PMC11452476; doi:10.26508/lsa.202402890)
Supplement: Supplementary file 2 [file LSA-2024-02890_TableS2.xlsx]

## Sheet: Feuil1
Gene set	Description	Type	Enrichment score	P-value	FDR step up	Rich factor	Genes in set	Genes in list	Genes not in list	Genes in list. not in set	Genes not in list. not in set
GO:0022402	cell cycle process	biological_process	81.1688	5.60837E-36	1.16744E-31	0.133425	727	97	630	333	12754
GO:1903047	mitotic cell cycle process	biological_process	78.7499	6.30021E-35	6.55726E-31	0.163522	477	78	399	352	12985
GO:0051301	cell division	biological_process	56.5765	2.68632E-25	1.86395E-21	0.156085	378	59	319	371	13065
GO:0051726	regulation of cell cycle	biological_process	53.5808	5.37235E-24	2.79577E-20	0.102326	860	88	772	342	12612
GO:0051276	chromosome organization	biological_process	48.4356	9.21864E-22	3.83791E-18	0.151603	343	52	291	378	13093
GO:0010564	regulation of cell cycle process	biological_process	45.7922	1.29628E-20	4.49723E-17	0.117864	543	64	479	366	12905
GO:0006259	DNA metabolic process	biological_process	44.4265	5.07958E-20	1.51052E-16	0.107813	640	69	571	361	12813
GO:0006260	DNA replication	biological_process	39.7761	5.3145E-18	0.0000000000000138283	0.237705	122	29	93	401	13291
GO:0007059	chromosome segregation	biological_process	39.0229	1.12867E-17	0.0000000000000261049	0.254717	106	27	79	403	13305
GO:0007346	regulation of mitotic cell cycle	biological_process	38.2608	2.41855E-17	0.0000000000000503446	0.127604	384	49	335	381	13049
GO:1901987	regulation of cell cycle phase transition	biological_process	35.8171	2.78495E-16	0.000000000000527014	0.13253	332	44	288	386	13096
GO:1901990	regulation of mitotic cell cycle phase transition	biological_process	34.9184	6.8411E-16	0.0000000000011867	0.14902	255	38	217	392	13167
GO:0000776	kinetochore	cellular_component	33.363	3.24067E-15	0.00000000000518906	0.216667	120	26	94	404	13290
GO:0051716	cellular response to stimulus	biological_process	33.0865	4.27284E-15	0.0000000000063531	0.059991	2217	133	2084	297	11300
GO:0006974	cellular response to DNA damage stimulus	biological_process	32.8305	5.51963E-15	0.00000000000765977	0.0932331	665	62	603	368	12781
GO:0051983	regulation of chromosome segregation	biological_process	32.6557	6.57354E-15	0.00000000000855218	0.261905	84	22	62	408	13322
GO:0000075	cell cycle checkpoint signaling	biological_process	31.5405	0.0000000000000200504	0.0000000000245511	0.192857	140	27	113	403	13271
GO:1902850	microtubule cytoskeleton organization involved in mitosis	biological_process	31.2737	0.0000000000000261822	0.0000000000302782	0.220183	109	24	85	406	13299
GO:0006281	DNA repair	biological_process	31.1978	0.0000000000000282464	0.0000000000309462	0.108844	441	48	393	382	12991
GO:0007049	cell cycle	biological_process	31.111	0.0000000000000308069	0.0000000000320639	0.108597	442	48	394	382	12990
GO:0098813	nuclear chromosome segregation	biological_process	29.8343	0.000000000000110445	0.000000000109477	0.363636	44	16	28	414	13356
GO:0033045	regulation of sister chromatid segregation	biological_process	29.377	0.000000000000174482	0.000000000165091	0.275362	69	19	50	411	13334
GO:0010948	negative regulation of cell cycle process	biological_process	28.9661	0.000000000000263128	0.000000000238142	0.141631	233	33	200	397	13184
GO:0033554	cellular response to stress	biological_process	28.8031	0.000000000000309735	0.000000000268643	0.0689922	1290	89	1201	341	12183
GO:0007093	mitotic cell cycle checkpoint signaling	biological_process	28.6476	0.00000000000036184	0.000000000297114	0.207207	111	23	88	407	13296
GO:0044770	cell cycle phase transition	biological_process	28.6223	0.000000000000371107	0.000000000297114	0.17931	145	26	119	404	13265
GO:0051783	regulation of nuclear division	biological_process	28.4464	0.000000000000442456	0.000000000341117	0.205357	112	23	89	407	13295
GO:0010965	regulation of mitotic sister chromatid separation	biological_process	28.303	0.000000000000510722	0.000000000379685	0.28125	64	18	46	412	13338
GO:1903046	meiotic cell cycle process	biological_process	27.9811	0.000000000000704624	0.000000000505774	0.182482	137	25	112	405	13272
GO:0000278	mitotic cell cycle	biological_process	27.7071	0.000000000000926759	0.000000000643047	0.188976	127	24	103	406	13281
GO:0000226	microtubule cytoskeleton organization	biological_process	27.5951	0.00000000000103659	0.000000000696055	0.111717	367	41	326	389	13058
GO:0007088	regulation of mitotic nuclear division	biological_process	27.3888	0.00000000000127402	0.000000000828752	0.21875	96	21	75	409	13309
GO:0030071	regulation of mitotic metaphase/anaphase transition	biological_process	27.2416	0.00000000000147608	0.000000000908784	0.288136	59	17	42	413	13342
GO:1901988	negative regulation of cell cycle phase transition	biological_process	27.236	0.00000000000148437	0.000000000908784	0.151042	192	29	163	401	13221
GO:0071103	DNA conformation change	biological_process	27.002	0.00000000000187574	0.00000000111558	0.183206	131	24	107	406	13277
GO:1902099	regulation of metaphase/anaphase transition of cell cycle	biological_process	26.9371	0.00000000000200148	0.0000000011573	0.283333	60	17	43	413	13341
GO:1905818	regulation of chromosome separation	biological_process	26.881	0.00000000000211706	0.00000000119105	0.26087	69	18	51	412	13333
GO:0050896	response to stimulus	biological_process	26.5333	0.00000000000299726	0.00000000164186	0.0486761	3739	182	3557	248	9827
GO:0007051	spindle organization	biological_process	26.496	0.00000000000311128	0.00000000166063	0.171233	146	25	121	405	13263
GO:0045786	negative regulation of cell cycle	biological_process	26.2393	0.00000000000402174	0.00000000209291	0.119205	302	36	266	394	13118
GO:0098687	chromosomal region	cellular_component	26.1878	0.00000000000423427	0.00000000214977	0.145	200	29	171	401	13213
GO:0044772	mitotic cell cycle phase transition	biological_process	25.9948	0.00000000000513555	0.00000000254527	0.175182	137	24	113	406	13271
GO:0000819	sister chromatid segregation	biological_process	25.2316	0.0000000000110168	0.00000000533315	0.382353	34	13	21	417	13363
GO:0043228	non-membrane-bounded organelle	cellular_component	25.1238	0.000000000012271	0.00000000567629	0.054402	2408	131	2277	299	11107
GO:0043232	intracellular non-membrane-bounded organelle	cellular_component	25.1238	0.000000000012271	0.00000000567629	0.054402	2408	131	2277	299	11107
GO:0007052	mitotic spindle organization	biological_process	25.0935	0.0000000000126479	0.00000000572345	0.22093	86	19	67	411	13317
GO:0006950	response to stress	biological_process	23.9405	0.0000000000400665	0.0000000177452	0.0545137	2293	125	2168	305	11216
GO:0000070	mitotic sister chromatid segregation	biological_process	23.559	0.0000000000586755	0.0000000254456	0.387097	31	12	19	418	13365
GO:0005819	spindle	cellular_component	23.4605	0.0000000000647509	0.0000000271272	0.130045	223	29	194	401	13190
GO:1901991	negative regulation of mitotic cell cycle phase transition	biological_process	23.4542	0.0000000000651596	0.0000000271272	0.163121	141	23	118	407	13266
GO:0031570	DNA integrity checkpoint signaling	biological_process	22.5776	0.000000000156558	0.0000000639001	0.181818	110	20	90	410	13294
GO:0010389	regulation of G2/M transition of mitotic cell cycle	biological_process	22.4814	0.000000000172359	0.0000000689965	0.204545	88	18	70	412	13314
GO:0006996	organelle organization	biological_process	22.4228	0.000000000182761	0.0000000717803	0.0558631	1987	111	1876	319	11508
GO:0007017	microtubule-based process	biological_process	21.5664	0.000000000430361	0.000000165896	0.0813008	615	50	565	380	12819
GO:0045930	negative regulation of mitotic cell cycle	biological_process	21.2154	0.000000000611298	0.000000227815	0.135135	185	25	160	405	13224
GO:0017116	single-stranded DNA helicase activity	molecular_function	21.2129	0.000000000612876	0.000000227815	0.434783	23	10	13	420	13371
GO:1902749	regulation of cell cycle G2/M phase transition	biological_process	21.1571	0.000000000648048	0.000000236662	0.189474	95	18	77	412	13307
GO:0033047	regulation of mitotic sister chromatid segregation	biological_process	20.8749	0.000000000859326	0.000000308409	0.282609	46	13	33	417	13351
GO:0000307	cyclin-dependent protein kinase holoenzyme complex	cellular_component	20.4634	0.00000000129679	0.000000457526	0.307692	39	12	27	418	13357
GO:0006270	DNA replication initiation	biological_process	19.7615	0.0000000026164	0.000000907717	0.384615	26	10	16	420	13368
GO:0044774	mitotic DNA integrity checkpoint signaling	biological_process	19.4062	0.00000000373252	0.00000127371	0.195122	82	16	66	414	13318
GO:0006268	DNA unwinding involved in DNA replication	biological_process	19.2438	0.00000000439043	0.00000147405	0.533333	15	8	7	422	13377
GO:0044818	mitotic G2/M transition checkpoint	biological_process	18.9196	0.000000006072	0.00000197492	0.272727	44	12	32	418	13352
GO:0090329	regulation of DNA-dependent DNA replication	biological_process	18.9196	0.000000006072	0.00000197492	0.272727	44	12	32	418	13352
GO:0032392	DNA geometric change	biological_process	18.8579	0.00000000645855	0.00000206833	0.188235	85	16	69	414	13315
GO:0010972	negative regulation of G2/M transition of mitotic cell cycle	biological_process	18.2369	0.000000012018	0.0000037904	0.232143	56	13	43	417	13341
GO:0000775	chromosome. centromeric region	cellular_component	18.0776	0.0000000140926	0.00000437838	0.208955	67	14	53	416	13331
GO:0042127	regulation of cell population proliferation	biological_process	18.0303	0.0000000147758	0.00000452312	0.0613811	1173	72	1101	358	12283
GO:0032508	DNA duplex unwinding	biological_process	17.8878	0.0000000170386	0.00000514023	0.189873	79	15	64	415	13320
GO:1902750	negative regulation of cell cycle G2/M phase transition	biological_process	17.7809	0.0000000189606	0.00000563835	0.224138	58	13	45	417	13339
GO:0005654	nucleoplasm	cellular_component	17.517	0.0000000246869	0.00000723777	0.045893	3421	157	3264	273	10120
GO:0005694	chromosome	cellular_component	17.3974	0.0000000278222	0.0000080437	0.105882	255	27	228	403	13156
GO:0006275	regulation of DNA replication	biological_process	17.3513	0.0000000291349	0.00000830784	0.170213	94	16	78	414	13306
GO:0000079	regulation of cyclin-dependent protein serine/threonine kinase activity	biological_process	17.1879	0.0000000343061	0.00000965023	0.180723	83	15	68	415	13316
GO:0003678	DNA helicase activity	molecular_function	17.1034	0.0000000373317	0.0000101398	0.194444	72	14	58	416	13326
GO:0007095	mitotic G2 DNA damage checkpoint signaling	biological_process	17.0992	0.0000000374904	0.0000101398	0.30303	33	10	23	420	13361
GO:0044839	cell cycle G2/M phase transition	biological_process	17.0987	0.0000000375077	0.0000101398	0.235294	51	12	39	418	13345
GO:0000725	recombinational repair	biological_process	17.0417	0.0000000397102	0.0000105975	0.166667	96	16	80	414	13304
GO:0045005	DNA-dependent DNA replication maintenance of fidelity	biological_process	16.9868	0.0000000419511	0.0000110539	0.261905	42	11	31	419	13353
GO:0033044	regulation of chromosome organization	biological_process	16.9079	0.0000000453921	0.000011811	0.103448	261	27	234	403	13150
GO:0051383	kinetochore organization	biological_process	16.8903	0.0000000462002	0.0000118729	0.421053	19	8	11	422	13373
GO:1904029	regulation of cyclin-dependent protein kinase activity	biological_process	16.6908	0.0000000563971	0.0000143166	0.174419	86	15	71	415	13313
GO:0045787	positive regulation of cell cycle	biological_process	16.5175	0.0000000670697	0.0000168208	0.104418	249	26	223	404	13161
GO:0034645	cellular macromolecule biosynthetic process	biological_process	16.4055	0.0000000750219	0.0000185911	0.069541	719	50	669	380	12715
GO:0090068	positive regulation of cell cycle process	biological_process	16.2728	0.0000000856655	0.000020967	0.117647	187	22	165	408	13219
GO:0007010	cytoskeleton organization	biological_process	16.2617	0.0000000866239	0.000020967	0.0685484	744	51	693	379	12691
GO:0000077	DNA damage checkpoint signaling	biological_process	16.1606	0.000000095837	0.0000229304	0.156863	102	16	86	414	13298
GO:0042770	signal transduction in response to DNA damage	biological_process	16.1477	0.0000000970817	0.0000229642	0.139535	129	18	111	412	13273
GO:0000922	spindle pole	cellular_component	16.0558	0.000000106427	0.0000248919	0.131944	144	19	125	411	13259
GO:0044773	mitotic DNA damage checkpoint signaling	biological_process	16.0425	0.000000107852	0.000024945	0.179487	78	14	64	416	13320
GO:0005524	ATP binding	molecular_function	15.9531	0.000000117934	0.0000265729	0.0576773	1283	74	1209	356	12175
GO:0000785	chromatin	cellular_component	15.9465	0.00000011872	0.0000265729	0.069209	708	49	659	381	12725
GO:0051338	regulation of transferase activity	biological_process	15.9465	0.00000011872	0.0000265729	0.069209	708	49	659	381	12725
GO:0032559	adenyl ribonucleotide binding	molecular_function	15.9084	0.000000123327	0.0000273104	0.0570143	1333	76	1257	354	12127
GO:0009987	cellular process	biological_process	15.8089	0.000000136232	0.0000298506	0.0347905	10980	382	10598	48	2786
GO:2000816	negative regulation of mitotic sister chromatid separation	biological_process	15.7443	0.000000145319	0.0000308669	0.310345	29	9	20	421	13364
GO:0033046	negative regulation of sister chromatid segregation	biological_process	15.7443	0.000000145319	0.0000308669	0.310345	29	9	20	421	13364
GO:0033048	negative regulation of mitotic sister chromatid segregation	biological_process	15.7443	0.000000145319	0.0000308669	0.310345	29	9	20	421	13364
GO:0071162	CMG complex	cellular_component	15.6114	0.000000165986	0.0000346641	0.6	10	6	4	424	13380
GO:0051784	negative regulation of nuclear division	biological_process	15.6081	0.000000166526	0.0000346641	0.263158	38	10	28	420	13356
GO:0030554	adenyl nucleotide binding	molecular_function	15.5137	0.000000183019	0.00003772	0.0564636	1346	76	1270	354	12114
GO:0000086	G2/M transition of mitotic cell cycle	biological_process	15.4916	0.000000187107	0.0000381846	0.229167	48	11	37	419	13347
GO:0000724	double-strand break repair via homologous recombination	biological_process	15.4677	0.000000191624	0.0000387266	0.159574	94	15	79	415	13305
GO:0051985	negative regulation of chromosome segregation	biological_process	15.4154	0.000000201927	0.0000400315	0.3	30	9	21	421	13363
GO:1905819	negative regulation of chromosome separation	biological_process	15.4154	0.000000201927	0.0000400315	0.3	30	9	21	421	13363
GO:0099080	supramolecular complex	cellular_component	15.3065	0.000000225145	0.0000442133	0.0647482	834	54	780	376	12604
GO:0006310	DNA recombination	biological_process	15.2622	0.000000235343	0.0000457842	0.115385	182	21	161	409	13223
GO:0008608	attachment of spindle microtubules to kinetochore	biological_process	15.1302	0.00000026855	0.0000517606	0.347826	23	8	15	422	13369
GO:0044260	cellular macromolecule metabolic process	biological_process	15.1048	0.000000275477	0.0000526085	0.0440893	3629	160	3469	270	9915
GO:0005634	nucleus	cellular_component	15.0741	0.000000284064	0.0000537552	0.0422599	4425	187	4238	243	9146
GO:0005815	microtubule organizing center	cellular_component	14.898	0.000000338762	0.000062451	0.0696594	646	45	601	385	12783
GO:1902554	serine/threonine protein kinase complex	cellular_component	14.8973	0.000000338987	0.000062451	0.178082	73	13	60	417	13324
GO:0044093	positive regulation of molecular function	biological_process	14.8972	0.000000339016	0.000062451	0.0576923	1196	69	1127	361	12257
GO:0000940	outer kinetochore	cellular_component	14.8495	0.000000355576	0.000064927	0.545455	11	6	5	424	13379
GO:0071173	spindle assembly checkpoint signaling	biological_process	14.7522	0.000000391929	0.0000697299	0.333333	24	8	16	422	13368
GO:0071174	mitotic spindle checkpoint signaling	biological_process	14.7522	0.000000391929	0.0000697299	0.333333	24	8	16	422	13368
GO:0007094	mitotic spindle assembly checkpoint signaling	biological_process	14.7522	0.000000391929	0.0000697299	0.333333	24	8	16	422	13368
GO:0022414	reproductive process	biological_process	14.7349	0.000000398746	0.0000700333	0.0612033	964	59	905	371	12479
GO:0000076	DNA replication checkpoint signaling	biological_process	14.7309	0.000000400363	0.0000700333	0.411765	17	7	10	423	13374
GO:0005813	centrosome	cellular_component	14.7181	0.00000040553	0.0000703459	0.0755467	503	38	465	392	12919
GO:0001932	regulation of protein phosphorylation	biological_process	14.5273	0.000000490776	0.0000844297	0.0637019	832	53	779	377	12605
GO:0045839	negative regulation of mitotic nuclear division	biological_process	14.5068	0.000000500941	0.000085062	0.272727	33	9	24	421	13360
GO:0008094	ATPase. acting on DNA	molecular_function	14.5034	0.000000502624	0.000085062	0.148515	101	15	86	415	13298
GO:0035639	purine ribonucleoside triphosphate binding	molecular_function	14.4044	0.000000554922	0.0000931553	0.0529968	1585	84	1501	346	11883
GO:0031577	spindle checkpoint signaling	biological_process	14.3939	0.000000560781	0.0000933858	0.32	25	8	17	422	13367
GO:0032555	purine ribonucleotide binding	molecular_function	14.3769	0.00000057044	0.0000942404	0.0525351	1637	86	1551	344	11833
GO:0140097	catalytic activity. acting on DNA	molecular_function	14.317	0.000000605644	0.0000992684	0.105263	209	22	187	408	13197
GO:0045859	regulation of protein kinase activity	biological_process	14.2765	0.000000630651	0.00010256	0.0742188	512	38	474	392	12910
GO:0000727	double-strand break repair via break-induced replication	biological_process	14.183	0.000000692482	0.000110882	0.5	12	6	6	424	13378
GO:0031261	DNA replication preinitiation complex	cellular_component	14.183	0.000000692482	0.000110882	0.5	12	6	6	424	13378
GO:0050000	chromosome localization	biological_process	14.0873	0.000000761977	0.000120161	0.181818	66	12	54	418	13330
GO:0005876	spindle microtubule	cellular_component	14.0873	0.000000761977	0.000120161	0.181818	66	12	54	418	13330
GO:0045841	negative regulation of mitotic metaphase/anaphase transition	biological_process	14.0536	0.00000078812	0.00012335	0.307692	26	8	18	422	13366
GO:0032553	ribonucleotide binding	molecular_function	14.0159	0.000000818435	0.000127138	0.0520896	1651	86	1565	344	11819
GO:0017076	purine nucleotide binding	molecular_function	13.9904	0.000000839591	0.000129459	0.0520581	1652	86	1566	344	11818
GO:0035976	transcription factor AP-1 complex	cellular_component	13.8922	0.000000926207	0.000141764	1	4	4	0	426	13384
GO:0070887	cellular response to chemical stimulus	biological_process	13.86	0.000000956464	0.000145327	0.0552147	1304	72	1232	358	12152
GO:1902100	negative regulation of metaphase/anaphase transition of cell cycle	biological_process	13.7296	0.00000108969	0.00016437	0.296296	27	8	19	422	13365
GO:0006261	DNA-dependent DNA replication	biological_process	13.6974	0.00000112542	0.000168538	0.25	36	9	27	421	13357
GO:0009059	macromolecule biosynthetic process	biological_process	13.626	0.00000120866	0.00017971	0.0628853	811	51	760	379	12624
GO:1901360	organic cyclic compound metabolic process	biological_process	13.5423	0.00000131424	0.000194023	0.0469826	2469	116	2353	314	11031
GO:1901989	positive regulation of cell cycle phase transition	biological_process	13.5308	0.00000132935	0.000194312	0.147368	95	14	81	416	13303
GO:0008284	positive regulation of cell population proliferation	biological_process	13.5267	0.00000133487	0.000194312	0.0677165	635	43	592	387	12792
GO:0071459	protein localization to chromosome. centromeric region	biological_process	13.4293	0.00000147144	0.000212704	0.35	20	7	13	423	13371
GO:0072686	mitotic spindle	cellular_component	13.3851	0.00000153784	0.00022077	0.136364	110	15	95	415	13289
GO:0065009	regulation of molecular function	biological_process	13.3541	0.00000158626	0.000226162	0.0471619	2396	113	2283	317	11101
GO:0000166	nucleotide binding	molecular_function	13.0948	0.00000205592	0.000291129	0.049706	1871	93	1778	337	11606
GO:0048522	positive regulation of cellular process	biological_process	13.0864	0.00000207334	0.000291612	0.0417059	4244	177	4067	253	9317
GO:1901265	nucleoside phosphate binding	molecular_function	13.0717	0.0000021039	0.000293925	0.0496795	1872	93	1779	337	11605
GO:0045132	meiotic chromosome segregation	biological_process	13.0575	0.00000213404	0.000296147	0.428571	14	6	8	424	13376
GO:0071310	cellular response to organic substance	biological_process	13.0168	0.00000222263	0.0003064	0.0576923	1040	60	980	370	12404
GO:0097367	carbohydrate derivative binding	molecular_function	12.9947	0.00000227244	0.000311205	0.0497566	1849	92	1757	338	11627
GO:0006725	cellular aromatic compound metabolic process	biological_process	12.9785	0.00000230938	0.000314197	0.0472885	2305	109	2196	321	11188
GO:1902911	protein kinase complex	cellular_component	12.9534	0.00000236825	0.000320114	0.151163	86	13	73	417	13311
GO:0006302	double-strand break repair	biological_process	12.9247	0.00000243704	0.000327287	0.107955	176	19	157	411	13227
GO:0051347	positive regulation of transferase activity	biological_process	12.8732	0.00000256583	0.000342374	0.0753425	438	33	405	397	12979
GO:0042981	regulation of apoptotic process	biological_process	12.8419	0.0000026476	0.000351034	0.0566728	1094	62	1032	368	12352
GO:2001251	negative regulation of chromosome organization	biological_process	12.8179	0.0000027117	0.000357259	0.162162	74	12	62	418	13322
GO:0010941	regulation of cell death	biological_process	12.7103	0.00000301992	0.000395363	0.0548731	1221	67	1154	363	12230
GO:0042493	response to drug	N/A	12.6395	0.0000032414	0.000414397	0.0898876	267	24	243	406	13141
GO:1900262	regulation of DNA-directed DNA polymerase activity	biological_process	12.6384	0.00000324494	0.000414397	0.555556	9	5	4	425	13380
GO:1900264	positive regulation of DNA-directed DNA polymerase activity	biological_process	12.6384	0.00000324494	0.000414397	0.555556	9	5	4	425	13380
GO:0008330	protein tyrosine/threonine phosphatase activity	molecular_function	12.6384	0.00000324494	0.000414397	0.555556	9	5	4	425	13380
GO:0005829	cytosol	cellular_component	12.6279	0.00000327934	0.000416237	0.0408922	4573	187	4386	243	8998
GO:0051303	establishment of chromosome localization	biological_process	12.6068	0.00000334901	0.000422503	0.174603	63	11	52	419	13332
GO:0046483	heterocycle metabolic process	biological_process	12.5966	0.00000338356	0.00042429	0.0471573	2269	107	2162	323	11222
GO:1901992	positive regulation of mitotic cell cycle phase transition	biological_process	12.528	0.00000362381	0.000451697	0.157895	76	12	64	418	13320
GO:0140657	ATP-dependent activity	molecular_function	12.3282	0.00000442516	0.000548299	0.0773196	388	30	358	400	13026
GO:0051653	spindle localization	biological_process	12.3079	0.00000451601	0.000556244	0.214286	42	9	33	421	13351
GO:0010033	response to organic substance	biological_process	12.258	0.00000474708	0.000581266	0.0504559	1645	83	1562	347	11822
GO:0005515	protein binding	molecular_function	12.2278	0.00000489238	0.000595554	0.0345181	10719	370	10349	60	3035
GO:0043067	regulation of programmed cell death	biological_process	12.1403	0.00000534007	0.000646273	0.0554562	1118	62	1056	368	12328
GO:0051310	metaphase plate congression	biological_process	12.1295	0.00000539812	0.000649522	0.185185	54	10	44	420	13340
GO:0003682	chromatin binding	molecular_function	12.1019	0.00000554891	0.000663829	0.0715789	475	34	441	396	12943
GO:0003677	DNA binding	molecular_function	12.0785	0.00000568024	0.00067275	0.0483788	1943	94	1849	336	11535
GO:0043085	positive regulation of catalytic activity	biological_process	12.0771	0.00000568813	0.00067275	0.0586932	903	53	850	377	12534
GO:0031399	regulation of protein modification process	biological_process	12.0564	0.00000580708	0.000682939	0.0543933	1195	65	1130	365	12254
GO:0042325	regulation of phosphorylation	biological_process	12.0026	0.00000612835	0.000716672	0.0577125	953	55	898	375	12486
GO:0071900	regulation of protein serine/threonine kinase activity	biological_process	11.9396	0.0000065265	0.00075897	0.0841751	297	25	272	405	13112
GO:0030261	chromosome condensation	biological_process	11.8197	0.00000735843	0.000850962	0.235294	34	8	26	422	13358
GO:0048518	positive regulation of biological process	biological_process	11.7315	0.00000803638	0.000924229	0.0404725	4571	185	4386	245	8998
GO:0016538	cyclin-dependent protein serine/threonine kinase regulator activity	molecular_function	11.7039	0.00000826193	0.000944946	0.2	45	9	36	421	13348
GO:0071840	cellular component organization or biogenesis	biological_process	11.6945	0.00000833995	0.000948658	0.0415199	3974	165	3809	265	9575
GO:0006139	nucleobase-containing compound metabolic process	biological_process	11.6132	0.00000904573	0.00102335	0.0468895	2154	101	2053	329	11331
GO:0031297	replication fork processing	biological_process	11.5875	0.0000092816	0.00104436	0.228571	35	8	27	422	13357
GO:0016043	cellular component organization	biological_process	11.5648	0.00000949405	0.00106252	0.0415498	3923	163	3760	267	9624
GO:0099513	polymeric cytoskeletal fiber	cellular_component	11.5246	0.0000098836	0.0011002	0.0696721	488	34	454	396	12930
GO:0005737	cytoplasm	cellular_component	11.5123	0.0000100067	0.00110798	0.041456	3956	164	3792	266	9592
GO:0015630	microtubule cytoskeleton	cellular_component	11.4634	0.000010508	0.00115732	0.111111	144	16	128	414	13256
GO:0017017	MAP kinase tyrosine/serine/threonine phosphatase activity	molecular_function	11.3909	0.0000112975	0.00123237	0.454545	11	5	6	425	13378
GO:0050790	regulation of catalytic activity	biological_process	11.39	0.0000113078	0.00123237	0.0480211	1895	91	1804	339	11580
GO:0051233	spindle midzone	cellular_component	11.3635	0.0000116119	0.00125795	0.222222	36	8	28	422	13356
GO:0045931	positive regulation of mitotic cell cycle	biological_process	11.3591	0.0000116633	0.00125795	0.131313	99	13	86	417	13298
GO:0090304	nucleic acid metabolic process	biological_process	11.3441	0.0000118389	0.0012703	0.0487528	1764	86	1678	344	11706
GO:0043549	regulation of kinase activity	biological_process	11.3304	0.0000120026	0.00128126	0.0647841	602	39	563	391	12821
GO:0032993	protein-DNA complex	cellular_component	11.2398	0.0000131404	0.00139557	0.121739	115	14	101	416	13283
GO:0032133	chromosome passenger complex	cellular_component	11.2341	0.0000132162	0.00139649	0.666667	6	4	2	426	13382
GO:0032502	developmental process	biological_process	11.201	0.0000136602	0.00143611	0.0422254	3505	148	3357	282	10027
GO:0071345	cellular response to cytokine stimulus	biological_process	11.1815	0.0000139301	0.00145224	0.0787879	330	26	304	404	13080
GO:0016572	histone phosphorylation	biological_process	11.1798	0.0000139531	0.00145224	0.259259	27	7	20	423	13364
GO:0050794	regulation of cellular process	biological_process	11.1473	0.0000144136	0.00149271	0.0364788	7895	288	7607	142	5777
GO:0033043	regulation of organelle organization	biological_process	11.101	0.0000150975	0.00155579	0.0552326	1032	57	975	373	12409
GO:0044249	cellular biosynthetic process	biological_process	11.0697	0.0000155773	0.00159733	0.0496231	1592	79	1513	351	11871
GO:0036094	small molecule binding	molecular_function	11.0575	0.0000157677	0.00160893	0.0467921	2073	97	1976	333	11408
GO:0051293	establishment of spindle localization	biological_process	10.9381	0.0000177688	0.00180064	0.210526	38	8	30	422	13354
GO:0035556	intracellular signal transduction	biological_process	10.9352	0.0000178196	0.00180064	0.053075	1187	63	1124	367	12260
GO:0051302	regulation of cell division	biological_process	10.92	0.0000180925	0.00181233	0.11194	134	15	119	415	13265
GO:0040001	establishment of mitotic spindle localization	biological_process	10.9191	0.0000181094	0.00181233	0.25	28	7	21	423	13363
GO:0051315	attachment of mitotic spindle microtubules to kinetochore	biological_process	10.8778	0.0000188725	0.00187966	0.416667	12	5	7	425	13377
GO:0003697	single-stranded DNA binding	molecular_function	10.7496	0.0000214535	0.00212655	0.116667	120	14	106	416	13278
GO:0005657	replication fork	cellular_component	10.7358	0.0000217525	0.00213585	0.205128	39	8	31	422	13353
GO:0006323	DNA packaging	N/A	10.7358	0.0000217525	0.00213585	0.205128	39	8	31	422	13353
GO:0044843	cell cycle G1/S phase transition	biological_process	10.7041	0.0000224517	0.00219415	0.15873	63	10	53	420	13331
GO:0000781	chromosome. telomeric region	cellular_component	10.6544	0.0000235956	0.00229517	0.109489	137	15	122	415	13262
GO:0004386	helicase activity	molecular_function	10.6152	0.0000245406	0.00237598	0.103896	154	16	138	414	13246
GO:0050789	regulation of biological process	biological_process	10.5133	0.0000271728	0.00261866	0.0360448	8212	296	7916	134	5468
GO:0043168	anion binding	molecular_function	10.4906	0.0000277968	0.00266645	0.0466633	1993	93	1900	337	11484
GO:0000212	meiotic spindle organization	biological_process	10.4181	0.0000298851	0.0027461	0.384615	13	5	8	425	13376
GO:1903083	protein localization to condensed chromosome	biological_process	10.4181	0.0000298851	0.0027461	0.384615	13	5	8	425	13376
GO:0033549	MAP kinase phosphatase activity	molecular_function	10.4181	0.0000298851	0.0027461	0.384615	13	5	8	425	13376
GO:0034501	protein localization to kinetochore	biological_process	10.4181	0.0000298851	0.0027461	0.384615	13	5	8	425	13376
GO:0097134	cyclin E1-CDK2 complex	cellular_component	10.4157	0.0000299575	0.0027461	1	3	3	0	427	13384
GO:0031298	replication fork protection complex	cellular_component	10.4157	0.0000299575	0.0027461	1	3	3	0	427	13384
GO:1902299	pre-replicative complex assembly involved in cell cycle DNA replication	biological_process	10.4117	0.0000300783	0.0027461	0.571429	7	4	3	426	13381
GO:0031390	Ctf18 RFC-like complex	cellular_component	10.4117	0.0000300783	0.0027461	0.571429	7	4	3	426	13381
GO:0006267	pre-replicative complex assembly involved in nuclear cell cycle DNA replication	biological_process	10.4117	0.0000300783	0.0027461	0.571429	7	4	3	426	13381
GO:0010997	anaphase-promoting complex binding	molecular_function	10.4117	0.0000300783	0.0027461	0.571429	7	4	3	426	13381
GO:0036388	pre-replicative complex assembly	biological_process	10.4117	0.0000300783	0.0027461	0.571429	7	4	3	426	13381
GO:0019887	protein kinase regulator activity	molecular_function	10.3923	0.0000306688	0.00278778	0.0977011	174	17	157	413	13227
GO:0007165	signal transduction	biological_process	10.3083	0.0000333555	0.00300612	0.0430071	2953	127	2826	303	10558
GO:0006915	apoptotic process	biological_process	10.3082	0.0000333596	0.00300612	0.0640569	562	36	526	394	12858
GO:0051445	regulation of meiotic cell cycle	biological_process	10.202	0.0000370965	0.00332845	0.225806	31	7	24	423	13360
GO:1901576	organic substance biosynthetic process	biological_process	10.0351	0.0000438337	0.00391607	0.0480192	1666	80	1586	350	11798
GO:0032268	regulation of cellular protein metabolic process	N/A	10.0278	0.0000441551	0.00392792	0.0469256	1854	87	1767	343	11617
GO:0051382	kinetochore assembly	biological_process	10.0022	0.0000453024	0.00399582	0.357143	14	5	9	425	13375
GO:0006271	DNA strand elongation involved in DNA replication	biological_process	10.0022	0.0000453024	0.00399582	0.357143	14	5	9	425	13375
GO:0014070	response to organic cyclic compound	biological_process	9.99432	0.0000456585	0.00400906	0.0638686	548	35	513	395	12871
GO:0007080	mitotic metaphase plate congression	biological_process	9.98746	0.0000459727	0.00400906	0.186047	43	8	35	422	13349
GO:0051052	regulation of DNA metabolic process	biological_process	9.98402	0.0000461313	0.00400906	0.0766773	313	24	289	406	13095
GO:0000217	DNA secondary structure binding	molecular_function	9.98204	0.0000462228	0.00400906	0.21875	32	7	25	423	13359
GO:0012501	programmed cell death	biological_process	9.96526	0.0000470046	0.00405995	0.0622896	594	37	557	393	12827
GO:0005874	microtubule	cellular_component	9.92779	0.0000487997	0.00419758	0.0732394	355	26	329	404	13055
GO:0099081	supramolecular polymer	cellular_component	9.90529	0.0000499099	0.00425789	0.0643939	528	34	494	396	12890
GO:0099512	supramolecular fiber	cellular_component	9.90529	0.0000499099	0.00425789	0.0643939	528	34	494	396	12890
GO:0048519	negative regulation of biological process	biological_process	9.87689	0.0000513477	0.00436267	0.0406483	3887	158	3729	272	9655
GO:0048523	negative regulation of cellular process	biological_process	9.8614	0.0000521493	0.00441277	0.0412027	3592	148	3444	282	9940
GO:0019207	kinase regulator activity	molecular_function	9.82692	0.0000539786	0.00454906	0.09	200	18	182	412	13202
GO:0034097	response to cytokine	biological_process	9.78643	0.0000562091	0.00471793	0.0677201	443	30	413	400	12971
GO:0019899	enzyme binding	molecular_function	9.75221	0.0000581661	0.00484687	0.0470062	1787	84	1703	346	11681
GO:0042555	MCM complex	cellular_component	9.74347	0.0000586766	0.00484687	0.5	8	4	4	426	13380
GO:0045143	homologous chromosome segregation	biological_process	9.74347	0.0000586766	0.00484687	0.5	8	4	4	426	13380
GO:1903977	positive regulation of glial cell migration	biological_process	9.74347	0.0000586766	0.00484687	0.5	8	4	4	426	13380
GO:0008219	cell death	biological_process	9.71894	0.0000601337	0.00493941	0.0608974	624	38	586	392	12798
GO:0000228	nuclear chromosome	cellular_component	9.71665	0.0000602714	0.00493941	0.157895	57	9	48	421	13336
GO:0009628	response to abiotic stimulus	biological_process	9.68412	0.0000622642	0.00508271	0.0560859	838	47	791	383	12593
GO:0005814	centriole	cellular_component	9.67992	0.0000625266	0.0050842	0.106061	132	14	118	416	13266
GO:1901363	heterocyclic compound binding	molecular_function	9.66643	0.0000633755	0.00513317	0.0390144	4870	190	4680	240	8704
GO:0019220	regulation of phosphate metabolic process	biological_process	9.65504	0.000064102	0.00515192	0.0527804	1061	56	1005	374	12379
GO:0051174	regulation of phosphorus metabolic process	biological_process	9.65504	0.000064102	0.00515192	0.0527804	1061	56	1005	374	12379
GO:0051656	establishment of organelle localization	biological_process	9.63659	0.0000652951	0.00522149	0.0807692	260	21	239	409	13145
GO:0045591	positive regulation of regulatory T cell differentiation	biological_process	9.6225	0.0000662218	0.00522149	0.333333	15	5	10	425	13374
GO:2000104	negative regulation of DNA-dependent DNA replication	biological_process	9.6225	0.0000662218	0.00522149	0.333333	15	5	10	425	13374
GO:0051782	negative regulation of cell division	biological_process	9.6225	0.0000662218	0.00522149	0.333333	15	5	10	425	13374
GO:0035173	histone kinase activity	molecular_function	9.6225	0.0000662218	0.00522149	0.333333	15	5	10	425	13374
GO:0002687	positive regulation of leukocyte migration	biological_process	9.58088	0.0000690359	0.00542283	0.118812	101	12	89	418	13295
GO:0008017	microtubule binding	molecular_function	9.55749	0.00007067	0.00553033	0.0826446	242	20	222	410	13162
GO:0051246	regulation of protein metabolic process	biological_process	9.52373	0.0000730964	0.00567886	0.0457516	1989	91	1898	339	11486
GO:0045589	regulation of regulatory T cell differentiation	biological_process	9.5198	0.000073384	0.00567886	0.25	24	6	18	424	13366
GO:0009058	biosynthetic process	biological_process	9.51977	0.0000733865	0.00567886	0.0471478	1718	81	1637	349	11747
GO:1901700	response to oxygen-containing compound	biological_process	9.49894	0.0000749313	0.00577693	0.0530973	1017	54	963	376	12421
GO:0009314	response to radiation	biological_process	9.46629	0.0000774184	0.00594665	0.0712329	365	26	339	404	13045
GO:0048511	rhythmic process	biological_process	9.44213	0.0000793116	0.00606967	0.0873786	206	18	188	412	13196
GO:0043229	intracellular organelle	cellular_component	9.36863	0.0000853603	0.00650864	0.0356033	8370	298	8072	132	5312
GO:0071675	regulation of mononuclear cell migration	biological_process	9.35416	0.000086604	0.00657938	0.125	88	11	77	419	13307
GO:1903504	regulation of mitotic spindle checkpoint	biological_process	9.2736	0.0000938698	0.00700356	0.3125	16	5	11	425	13373
GO:0000779	condensed chromosome. centromeric region	cellular_component	9.2736	0.0000938698	0.00700356	0.3125	16	5	11	425	13373
GO:0003688	DNA replication origin binding	molecular_function	9.2736	0.0000938698	0.00700356	0.3125	16	5	11	425	13373
GO:0090231	regulation of spindle checkpoint	biological_process	9.2736	0.0000938698	0.00700356	0.3125	16	5	11	425	13373
GO:0090266	regulation of mitotic cell cycle spindle assembly checkpoint	biological_process	9.2736	0.0000938698	0.00700356	0.3125	16	5	11	425	13373
GO:0065004	protein-DNA complex assembly	biological_process	9.21439	0.0000995963	0.00740427	0.107438	121	13	108	417	13276
GO:0048478	replication fork protection	biological_process	9.18057	0.000103022	0.00757775	0.444444	9	4	5	426	13379
GO:1904668	positive regulation of ubiquitin protein ligase activity	biological_process	9.18057	0.000103022	0.00757775	0.444444	9	4	5	426	13379
GO:0003689	DNA clamp loader activity	molecular_function	9.18057	0.000103022	0.00757775	0.444444	9	4	5	426	13379
GO:0000082	G1/S transition of mitotic cell cycle	biological_process	9.17027	0.000104088	0.00762597	0.147541	61	9	52	421	13332
GO:0000793	condensed chromosome	cellular_component	9.16718	0.00010441	0.00762597	0.166667	48	8	40	422	13344
GO:0010942	positive regulation of cell death	biological_process	9.15359	0.000105839	0.00770331	0.0644491	481	31	450	399	12934
GO:0065007	biological regulation	biological_process	9.08868	0.000112937	0.00819127	0.0352955	8698	307	8391	123	4993
GO:0071466	cellular response to xenobiotic stimulus	biological_process	9.0529	0.000117051	0.00843094	0.75	4	3	1	427	13383
GO:1905784	regulation of anaphase-promoting complex-dependent catabolic process	biological_process	9.0529	0.000117051	0.00843094	0.75	4	3	1	427	13383
GO:0000281	mitotic cytokinesis	biological_process	9.01613	0.000121436	0.00871657	0.163265	49	8	41	422	13343
GO:0097159	organic cyclic compound binding	molecular_function	9.00686	0.000122566	0.00876746	0.03861	4921	190	4731	240	8653
GO:0048146	positive regulation of fibroblast proliferation	biological_process	8.99838	0.00012361	0.00881185	0.189189	37	7	30	423	13354
GO:0048869	cellular developmental process	biological_process	8.99154	0.000124458	0.00884202	0.0457204	1881	86	1795	344	11589
GO:0034641	cellular nitrogen compound metabolic process	biological_process	8.96671	0.000127588	0.00903355	0.0427767	2665	114	2551	316	10833
GO:0007076	mitotic chromosome condensation	biological_process	8.95107	0.000129598	0.0091448	0.294118	17	5	12	425	13372
GO:0019900	kinase binding	molecular_function	8.91937	0.000133772	0.00940744	0.0580357	672	39	633	391	12751
GO:0008156	negative regulation of DNA replication	biological_process	8.81089	0.0001491	0.0104501	0.222222	27	6	21	424	13363
GO:0033314	mitotic DNA replication checkpoint signaling	biological_process	8.6946	0.000167487	0.0116994	0.4	10	4	6	426	13378
GO:0042802	identical protein binding	molecular_function	8.63322	0.000178089	0.0123984	0.0469841	1575	74	1501	356	11883
GO:0061695	transferase complex. transferring phosphorus-containing groups	cellular_component	8.60881	0.00018249	0.0126624	0.0879121	182	16	166	414	13218
GO:0051294	establishment of spindle orientation	biological_process	8.5961	0.000184825	0.0127818	0.214286	28	6	22	424	13362
GO:0034502	protein localization to chromosome	biological_process	8.54929	0.000193683	0.01335	0.136364	66	9	57	421	13327
GO:0010639	negative regulation of organelle organization	biological_process	8.54215	0.00019507	0.0134012	0.0747331	281	21	260	409	13124
GO:0030496	midbody	cellular_component	8.5182	0.000199798	0.0136809	0.0909091	165	15	150	415	13234
GO:0010035	response to inorganic substance	biological_process	8.4773	0.000208139	0.0142053	0.0658537	410	27	383	403	13001
GO:0051098	regulation of binding	biological_process	8.42896	0.000218449	0.0148602	0.0723684	304	22	282	408	13102
GO:0035914	skeletal muscle cell differentiation	biological_process	8.39066	0.000226978	0.0153901	0.206897	29	6	23	424	13361
GO:0031099	regeneration	biological_process	8.37941	0.000229545	0.0155136	0.112245	98	11	87	419	13297
GO:0022616	DNA strand elongation	biological_process	8.37176	0.000231308	0.0155822	0.263158	19	5	14	425	13370
GO:0019901	protein kinase binding	molecular_function	8.31358	0.000245165	0.0164624	0.0586265	597	35	562	395	12822
GO:0015631	tubulin binding	molecular_function	8.24998	0.000261264	0.0174871	0.0699088	329	23	306	407	13078
GO:0042221	response to chemical	biological_process	8.21911	0.000269456	0.0179775	0.044226	2035	90	1945	340	11439
GO:0008283	cell population proliferation	biological_process	8.20635	0.000272915	0.0181074	0.069697	330	23	307	407	13077
GO:0003684	damaged DNA binding	molecular_function	8.20552	0.000273141	0.0181074	0.130435	69	9	60	421	13324
GO:0048247	lymphocyte chemotaxis	biological_process	8.19385	0.000276347	0.0182039	0.2	30	6	24	424	13360
GO:1904646	cellular response to amyloid-beta	biological_process	8.19385	0.000276347	0.0182039	0.2	30	6	24	424	13360
GO:0003777	microtubule motor activity	molecular_function	8.18586	0.000278564	0.0182921	0.145455	55	8	47	422	13337
GO:1902105	regulation of leukocyte differentiation	biological_process	8.16586	0.000284191	0.0186029	0.0789474	228	18	210	412	13174
GO:0005663	DNA replication factor C complex	cellular_component	8.16003	0.000285853	0.018653	0.6	5	3	2	427	13382
GO:0051225	spindle assembly	biological_process	8.11503	0.000299011	0.0194507	0.117647	85	10	75	420	13309
GO:1902107	positive regulation of leukocyte differentiation	biological_process	8.04008	0.000322283	0.0208343	0.0955882	136	13	123	417	13261
GO:1903708	positive regulation of hemopoiesis	biological_process	8.04008	0.000322283	0.0208343	0.0955882	136	13	123	417	13261
GO:0010604	positive regulation of macromolecule metabolic process	biological_process	8.03632	0.000323496	0.020848	0.0420455	2640	111	2529	319	10855
GO:0043408	regulation of MAPK cascade	biological_process	7.98491	0.000340563	0.0218801	0.0619658	468	29	439	401	12945
GO:0003774	cytoskeletal motor activity	molecular_function	7.92449	0.000361773	0.0231713	0.114943	87	10	77	420	13307
GO:0009719	response to endogenous stimulus	biological_process	7.90029	0.000370635	0.0236661	0.0547196	731	40	691	390	12693
GO:0043073	germ cell nucleus	cellular_component	7.8868	0.000375671	0.0238414	0.333333	12	4	8	426	13376
GO:0051447	negative regulation of meiotic cell cycle	biological_process	7.8868	0.000375671	0.0238414	0.333333	12	4	8	426	13376
GO:0048020	CCR chemokine receptor binding	molecular_function	7.86356	0.000384502	0.0243276	0.238095	21	5	16	425	13368
GO:1901701	cellular response to oxygen-containing compound	biological_process	7.84809	0.000390497	0.0246321	0.0566038	636	36	600	394	12784
GO:0071824	protein-DNA complex subunit organization	biological_process	7.83886	0.000394118	0.0247854	0.089172	157	14	143	416	13241
GO:1901976	regulation of cell cycle checkpoint	biological_process	7.82374	0.000400123	0.0250119	0.1875	32	6	26	424	13358
GO:0000731	DNA synthesis involved in DNA repair	biological_process	7.82374	0.000400123	0.0250119	0.1875	32	6	26	424	13358
GO:0080134	regulation of response to stress	biological_process	7.81514	0.000403577	0.0251522	0.050495	1010	51	959	379	12425
GO:0031100	animal organ regeneration	biological_process	7.69476	0.000455205	0.0281174	0.135593	59	8	51	422	13333
GO:0010232	vascular transport	biological_process	7.69476	0.000455205	0.0281174	0.135593	59	8	51	422	13333
GO:0150104	transport across blood-brain barrier	biological_process	7.69476	0.000455205	0.0281174	0.135593	59	8	51	422	13333
GO:0030295	protein kinase activator activity	molecular_function	7.67442	0.00046456	0.0286103	0.121622	74	9	65	421	13319
GO:0002685	regulation of leukocyte migration	biological_process	7.64669	0.000477623	0.029328	0.0875	160	14	146	416	13238
GO:1904666	regulation of ubiquitin protein ligase activity	biological_process	7.63141	0.000484976	0.0296049	0.227273	22	5	17	425	13367
GO:0035970	peptidyl-threonine dephosphorylation	biological_process	7.63141	0.000484976	0.0296049	0.227273	22	5	17	425	13367
GO:0072332	intrinsic apoptotic signaling pathway by p53 class mediator	biological_process	7.59103	0.000504961	0.0307347	0.152174	46	7	39	423	13345
GO:0043068	positive regulation of programmed cell death	biological_process	7.58063	0.000510239	0.0309654	0.062212	434	27	407	403	12977
GO:0051988	regulation of attachment of spindle microtubules to kinetochore	biological_process	7.54385	0.000529354	0.0320321	0.307692	13	4	9	426	13375
GO:0016114	terpenoid biosynthetic process	biological_process	7.49027	0.00055849	0.0336972	0.5	6	3	3	427	13381
GO:1904645	response to amyloid-beta	biological_process	7.48148	0.000563421	0.0338964	0.176471	34	6	28	424	13356
GO:0031401	positive regulation of protein modification process	biological_process	7.47102	0.000569349	0.0341544	0.0535475	747	40	707	390	12677
GO:1901698	response to nitrogen compound	biological_process	7.46531	0.000572608	0.0342512	0.0544413	698	38	660	392	12724
GO:0045860	positive regulation of protein kinase activity	biological_process	7.44448	0.000584662	0.034872	0.0688525	305	21	284	409	13100
GO:0000132	establishment of mitotic spindle orientation	biological_process	7.41195	0.000603994	0.0359221	0.217391	23	5	18	425	13366
GO:0048145	regulation of fibroblast proliferation	biological_process	7.35413	0.000639945	0.0379518	0.129032	62	8	54	422	13330
GO:0070192	chromosome organization involved in meiotic cell cycle	biological_process	7.32557	0.000658486	0.0389405	0.145833	48	7	41	423	13343
GO:0009893	positive regulation of metabolic process	biological_process	7.31846	0.000663184	0.0391072	0.040852	2864	117	2747	313	10637
GO:0051094	positive regulation of developmental process	biological_process	7.2891	0.000682941	0.0401585	0.0508287	905	46	859	384	12525
GO:0071897	DNA biosynthetic process	biological_process	7.28297	0.000687143	0.0402918	0.115385	78	9	69	421	13315
GO:0005125	cytokine activity	molecular_function	7.27441	0.000693052	0.0405241	0.0930233	129	12	117	418	13267
GO:1903975	regulation of glial cell migration	biological_process	7.23214	0.000722975	0.0416882	0.285714	14	4	10	426	13374
GO:0051984	positive regulation of chromosome segregation	biological_process	7.23214	0.000722975	0.0416882	0.285714	14	4	10	426	13374
GO:0007019	microtubule depolymerization	biological_process	7.23214	0.000722975	0.0416882	0.285714	14	4	10	426	13374
GO:0009263	deoxyribonucleotide biosynthetic process	biological_process	7.23214	0.000722975	0.0416882	0.285714	14	4	10	426	13374
GO:1990023	mitotic spindle midzone	cellular_component	7.23214	0.000722975	0.0416882	0.285714	14	4	10	426	13374
GO:0051173	positive regulation of nitrogen compound metabolic process	biological_process	7.22147	0.00073073	0.042019	0.0420918	2352	99	2253	331	11131
GO:0005856	cytoskeleton	cellular_component	7.2168	0.000734151	0.0420994	0.0532787	732	39	693	391	12691
GO:0008150	biological_process	biological_process	7.21167	0.000737923	0.0421171	0.0324901	12650	411	12239	19	1145
GO:0005875	microtubule associated complex	cellular_component	7.2054	0.000742562	0.0421171	0.0923077	130	12	118	418	13266
GO:0002548	monocyte chemotaxis	biological_process	7.20397	0.000743629	0.0421171	0.208333	24	5	19	425	13365
GO:0006760	folic acid-containing compound metabolic process	biological_process	7.20397	0.000743629	0.0421171	0.208333	24	5	19	425	13365
GO:0043065	positive regulation of apoptotic process	biological_process	7.2027	0.000744576	0.0421171	0.0616114	422	26	396	404	12988
GO:0072331	signal transduction by p53 class mediator	biological_process	7.18932	0.0007546	0.0425684	0.113924	79	9	70	421	13314
GO:0097431	mitotic spindle pole	cellular_component	7.16362	0.000774247	0.0435587	0.166667	36	6	30	424	13354
GO:0071241	cellular response to inorganic substance	biological_process	7.15969	0.000777298	0.0436125	0.0833333	168	14	154	416	13230
GO:0006807	nitrogen compound metabolic process	biological_process	7.13263	0.00079862	0.0446884	0.037279	5204	194	5010	236	8374
GO:0051247	positive regulation of protein metabolic process	biological_process	7.12586	0.000804041	0.0448711	0.0477816	1172	56	1116	374	12268
GO:0003690	double-stranded DNA binding	molecular_function	7.10447	0.000821422	0.0457185	0.0473083	1226	58	1168	372	12216
GO:0019209	kinase activator activity	molecular_function	7.09727	0.000827357	0.045926	0.1125	80	9	71	421	13313
GO:0061982	meiosis I cell cycle process	biological_process	7.07398	0.000846858	0.0468835	0.14	50	7	43	423	13341
GO:0032270	positive regulation of cellular protein metabolic process	N/A	7.06691	0.000852862	0.0469881	0.0483577	1096	53	1043	377	12341
GO:0044092	negative regulation of molecular function	biological_process	7.06644	0.000853262	0.0469881	0.0516605	813	42	771	388	12613
GO:0043170	macromolecule metabolic process	biological_process	7.03639	0.000879291	0.0482937	0.0378378	4625	175	4450	255	8934
GO:0080090	regulation of primary metabolic process	biological_process	7.0147	0.000898575	0.049223	0.0380374	4443	169	4274	261	9110
GO:1901216	positive regulation of neuron death	biological_process	7.00678	0.000905719	0.0494841	0.111111	81	9	72	421	13312
GO:0000018	regulation of DNA recombination	biological_process	6.97448	0.000935455	0.0506903	0.102041	98	10	88	420	13296
GO:0007568	aging	biological_process	6.96484	0.000944516	0.0506903	0.078534	191	15	176	415	13208
GO:0070601	centromeric sister chromatid cohesion	biological_process	6.95401	0.000954799	0.0506903	0.428571	7	3	4	427	13380
GO:0072677	eosinophil migration	biological_process	6.95401	0.000954799	0.0506903	0.428571	7	3	4	427	13380
GO:0048245	eosinophil chemotaxis	biological_process	6.95401	0.000954799	0.0506903	0.428571	7	3	4	427	13380
GO:0055015	ventricular cardiac muscle cell development	biological_process	6.95401	0.000954799	0.0506903	0.428571	7	3	4	427	13380
GO:0032201	telomere maintenance via semi-conservative replication	biological_process	6.95401	0.000954799	0.0506903	0.428571	7	3	4	427	13380
GO:0051321	meiotic cell cycle	biological_process	6.95301	0.00095575	0.0506903	0.137255	51	7	44	423	13340
GO:0043138	3'-5' DNA helicase activity	molecular_function	6.94671	0.000961794	0.0506903	0.266667	15	4	11	426	13373
GO:0070194	synaptonemal complex disassembly	biological_process	6.94156	0.000966759	0.0506903	1	2	2	0	428	13384
GO:0044729	hemi-methylated DNA-binding	molecular_function	6.94156	0.000966759	0.0506903	1	2	2	0	428	13384
GO:0070557	PCNA-p21 complex	cellular_component	6.94156	0.000966759	0.0506903	1	2	2	0	428	13384
GO:0097125	cyclin B1-CDK1 complex	cellular_component	6.94156	0.000966759	0.0506903	1	2	2	0	428	13384
GO:0097135	cyclin E2-CDK2 complex	cellular_component	6.94156	0.000966759	0.0506903	1	2	2	0	428	13384
GO:1905041	regulation of epithelium regeneration	biological_process	6.94156	0.000966759	0.0506903	1	2	2	0	428	13384
GO:0030894	replisome	cellular_component	6.94156	0.000966759	0.0506903	1	2	2	0	428	13384
GO:0051240	positive regulation of multicellular organismal process	biological_process	6.93342	0.000974665	0.0509764	0.0488281	1024	50	974	380	12410
GO:0070098	chemokine-mediated signaling pathway	biological_process	6.83509	0.00107537	0.0558445	0.134615	52	7	45	423	13339
GO:0071677	positive regulation of mononuclear cell migration	biological_process	6.83509	0.00107537	0.0558445	0.134615	52	7	45	423	13339
GO:0044238	primary metabolic process	biological_process	6.83382	0.00107674	0.0558445	0.0367647	5576	205	5371	225	8013
GO:0007569	cell aging	biological_process	6.83221	0.00107847	0.0558445	0.119403	67	8	59	422	13325
GO:0000794	condensed nuclear chromosome	cellular_component	6.81847	0.0010934	0.056337	0.192308	26	5	21	425	13363
GO:0010971	positive regulation of G2/M transition of mitotic cell cycle	biological_process	6.81847	0.0010934	0.056337	0.192308	26	5	21	425	13363
GO:0071704	organic substance metabolic process	biological_process	6.7847	0.00113095	0.0581281	0.0364654	5896	215	5681	215	7703
GO:0006955	immune response	biological_process	6.75718	0.00116251	0.0596027	0.0508475	826	42	784	388	12600
GO:0048285	organelle fission	biological_process	6.73404	0.00118972	0.0605507	0.117647	68	8	60	422	13324
GO:0000910	cytokinesis	biological_process	6.73404	0.00118972	0.0605507	0.117647	68	8	60	422	13324
GO:0061640	cytoskeleton-dependent cytokinesis	biological_process	6.73404	0.00118972	0.0605507	0.117647	68	8	60	422	13324
GO:0048583	regulation of response to stimulus	biological_process	6.73024	0.00119425	0.060633	0.0403509	2850	115	2735	315	10649
GO:0072676	lymphocyte migration	biological_process	6.72009	0.00120643	0.0611024	0.132075	53	7	46	423	13338
GO:0001934	positive regulation of protein phosphorylation	biological_process	6.70964	0.0012191	0.0615941	0.0564972	531	30	501	400	12883
GO:0070372	regulation of ERK1 and ERK2 cascade	biological_process	6.70315	0.00122705	0.0618455	0.0765306	196	15	181	415	13203
GO:0008299	isoprenoid biosynthetic process	biological_process	6.68373	0.0012511	0.0629056	0.25	16	4	12	426	13372
GO:1901654	response to ketone	biological_process	6.68012	0.00125563	0.0629812	0.0869565	138	12	126	418	13258
GO:0051171	regulation of nitrogen compound metabolic process	biological_process	6.65914	0.00128224	0.0641615	0.0379454	4322	164	4158	266	9226
GO:0010243	response to organonitrogen compound	biological_process	6.64532	0.00130009	0.0648987	0.0534351	655	35	620	395	12764
GO:0008138	protein tyrosine/serine/threonine phosphatase activity	molecular_function	6.59009	0.00137392	0.0684197	0.15	40	6	34	424	13350
GO:0043066	negative regulation of apoptotic process	biological_process	6.57531	0.00139438	0.0692729	0.0537125	633	34	599	396	12785
GO:0002690	positive regulation of leukocyte chemotaxis	biological_process	6.54339	0.0014396	0.0713494	0.114286	70	8	62	422	13322
GO:1902947	regulation of tau-protein kinase activity	biological_process	6.50732	0.00149247	0.072928	0.375	8	3	5	427	13379
GO:0000405	bubble DNA binding	molecular_function	6.50732	0.00149247	0.072928	0.375	8	3	5	427	13379
GO:0000796	condensin complex	cellular_component	6.50732	0.00149247	0.072928	0.375	8	3	5	427	13379
GO:0051177	meiotic sister chromatid cohesion	biological_process	6.50732	0.00149247	0.072928	0.375	8	3	5	427	13379
GO:0061575	cyclin-dependent protein serine/threonine kinase activator activity	molecular_function	6.50732	0.00149247	0.072928	0.375	8	3	5	427	13379
GO:0090306	meiotic spindle assembly	biological_process	6.50732	0.00149247	0.072928	0.375	8	3	5	427	13379
GO:0060255	regulation of macromolecule metabolic process	biological_process	6.498	0.00150645	0.0734387	0.0373733	4736	177	4559	253	8825
GO:0051640	organelle localization	biological_process	6.49103	0.00151698	0.0737791	0.0614973	374	23	351	407	13033
GO:2000403	positive regulation of lymphocyte migration	biological_process	6.46809	0.00155218	0.0753151	0.178571	28	5	23	425	13361
GO:0004712	protein serine/threonine/tyrosine kinase activity	molecular_function	6.45803	0.00156788	0.0758999	0.146341	41	6	35	424	13349
GO:0048856	anatomical structure development	biological_process	6.44106	0.00159471	0.0769122	0.0417815	2178	91	2087	339	11297
GO:0043032	positive regulation of macrophage activation	biological_process	6.44014	0.00159618	0.0769122	0.235294	17	4	13	426	13371
GO:1902531	regulation of intracellular signal transduction	biological_process	6.42074	0.00162746	0.0782381	0.0455927	1316	60	1256	370	12128
GO:0009636	response to toxic substance	biological_process	6.41363	0.00163906	0.0786145	0.102273	88	9	79	421	13305
GO:0002684	positive regulation of immune system process	biological_process	6.3926	0.00167391	0.0801012	0.053125	640	34	606	396	12778
GO:0007062	sister chromatid cohesion	biological_process	6.33003	0.00178198	0.0850773	0.142857	42	6	36	424	13348
GO:1902751	positive regulation of cell cycle G2/M phase transition	biological_process	6.30439	0.00182826	0.0868884	0.172414	29	5	24	425	13360
GO:0002691	regulation of cellular extravasation	biological_process	6.30439	0.00182826	0.0868884	0.172414	29	5	24	425	13360
GO:0044815	DNA packaging complex	cellular_component	6.28701	0.00186032	0.0882103	0.122807	57	7	50	423	13334
GO:0031325	positive regulation of cellular metabolic process	biological_process	6.28216	0.00186935	0.0884373	0.0407023	2506	102	2404	328	10980
GO:0060548	negative regulation of cell death	biological_process	6.26899	0.00189415	0.0894073	0.0513889	720	37	683	393	12701
GO:0001666	response to hypoxia	biological_process	6.25797	0.00191513	0.090193	0.0731707	205	15	190	415	13194
GO:0046982	protein heterodimerization activity	molecular_function	6.25213	0.00192635	0.0905169	0.0707965	226	16	210	414	13174
GO:0042542	response to hydrogen peroxide	biological_process	6.23209	0.00196534	0.092141	0.0925926	108	10	98	420	13286
GO:0140013	meiotic nuclear division	biological_process	6.20588	0.00201753	0.0941636	0.139535	43	6	37	424	13347
GO:0005871	kinesin complex	cellular_component	6.20588	0.00201753	0.0941636	0.139535	43	6	37	424	13347
GO:0043226	organelle	cellular_component	6.20116	0.00202708	0.0943977	0.0341805	9128	312	8816	118	4568
GO:0043069	negative regulation of programmed cell death	biological_process	6.16394	0.00210396	0.0977588	0.0523883	649	34	615	396	12769
GO:1904031	positive regulation of cyclin-dependent protein kinase activity	biological_process	6.14758	0.00213865	0.0981908	0.166667	30	5	25	425	13359
GO:0032570	response to progesterone	biological_process	6.14758	0.00213865	0.0981908	0.166667	30	5	25	425	13359
GO:0009743	response to carbohydrate	biological_process	6.13202	0.0021722	0.0981908	0.0859375	128	11	117	419	13267
GO:0072687	meiotic spindle	cellular_component	6.12513	0.0021872	0.0981908	0.333333	9	3	6	427	13378
GO:1903238	positive regulation of leukocyte tethering or rolling	biological_process	6.12513	0.0021872	0.0981908	0.333333	9	3	6	427	13378
GO:0000808	origin recognition complex	cellular_component	6.12513	0.0021872	0.0981908	0.333333	9	3	6	427	13378
GO:0001673	male germ cell nucleus	cellular_component	6.12513	0.0021872	0.0981908	0.333333	9	3	6	427	13378
GO:0001706	endoderm formation	biological_process	6.12513	0.0021872	0.0981908	0.333333	9	3	6	427	13378
GO:1905097	regulation of guanyl-nucleotide exchange factor activity	biological_process	6.12513	0.0021872	0.0981908	0.333333	9	3	6	427	13378
GO:0005542	folic acid binding	molecular_function	6.12513	0.0021872	0.0981908	0.333333	9	3	6	427	13378
GO:0005664	nuclear origin of replication recognition complex	cellular_component	6.12513	0.0021872	0.0981908	0.333333	9	3	6	427	13378
GO:0085020	protein K6-linked ubiquitination	biological_process	6.12513	0.0021872	0.0981908	0.333333	9	3	6	427	13378
GO:0060707	trophoblast giant cell differentiation	biological_process	6.12513	0.0021872	0.0981908	0.333333	9	3	6	427	13378
GO:0035404	histone-serine phosphorylation	biological_process	6.12513	0.0021872	0.0981908	0.333333	9	3	6	427	13378
GO:1990814	DNA/DNA annealing activity	molecular_function	6.12513	0.0021872	0.0981908	0.333333	9	3	6	427	13378
GO:0097305	response to alcohol	biological_process	6.12444	0.00218873	0.0981908	0.0778443	167	13	154	417	13230
GO:0030154	cell differentiation	biological_process	6.1219	0.00219429	0.0982288	0.0450113	1333	60	1273	370	12111
GO:0001216	DNA-binding transcription activator activity	molecular_function	6.0868	0.00227266	0.101519	0.0644068	295	19	276	411	13108
GO:0033674	positive regulation of kinase activity	biological_process	6.08173	0.00228421	0.101816	0.0606061	363	22	341	408	13043
GO:0044237	cellular metabolic process	biological_process	6.06543	0.00232175	0.103268	0.0361717	5778	209	5569	221	7815
GO:0046683	response to organophosphorus	biological_process	6.02876	0.00240847	0.10667	0.0967742	93	9	84	421	13300
GO:0002688	regulation of leukocyte chemotaxis	biological_process	6.02876	0.00240847	0.10667	0.0967742	93	9	84	421	13300
GO:0042558	pteridine-containing compound metabolic process	biological_process	5.99718	0.00248574	0.109858	0.16129	31	5	26	425	13358
GO:0016887	ATP hydrolysis activity	molecular_function	5.96926	0.00255612	0.112589	0.0669291	254	17	237	413	13147
GO:0010569	regulation of double-strand break repair via homologous recombination	biological_process	5.96839	0.00255836	0.112589	0.133333	45	6	39	424	13345
GO:2000278	regulation of DNA biosynthetic process	biological_process	5.95528	0.00259211	0.113834	0.0957447	94	9	85	421	13299
GO:0031323	regulation of cellular metabolic process	biological_process	5.94535	0.00261799	0.114729	0.037109	4635	172	4463	258	8921
GO:0009411	response to UV	biological_process	5.89005	0.00276684	0.120417	0.0833333	132	11	121	419	13263
GO:0051101	regulation of DNA binding	biological_process	5.88291	0.00278667	0.120417	0.0947368	95	9	86	421	13298
GO:0071495	cellular response to endogenous stimulus	biological_process	5.8762	0.00280543	0.120417	0.0546875	512	28	484	402	12900
GO:0002376	immune system process	biological_process	5.86968	0.00282377	0.120417	0.0450237	1266	57	1209	373	12175
GO:0043111	replication fork arrest	biological_process	5.86382	0.00284036	0.120417	0.666667	3	2	1	428	13383
GO:0045337	farnesyl diphosphate biosynthetic process	biological_process	5.86382	0.00284036	0.120417	0.666667	3	2	1	428	13383
GO:0071163	DNA replication preinitiation complex assembly	biological_process	5.86382	0.00284036	0.120417	0.666667	3	2	1	428	13383
GO:1902948	negative regulation of tau-protein kinase activity	biological_process	5.86382	0.00284036	0.120417	0.666667	3	2	1	428	13383
GO:1905463	negative regulation of DNA duplex unwinding	biological_process	5.86382	0.00284036	0.120417	0.666667	3	2	1	428	13383
GO:0140009	L-aspartate import across plasma membrane	biological_process	5.86382	0.00284036	0.120417	0.666667	3	2	1	428	13383
GO:0031536	positive regulation of exit from mitosis	biological_process	5.86382	0.00284036	0.120417	0.666667	3	2	1	428	13383
GO:0031726	CCR1 chemokine receptor binding	molecular_function	5.86382	0.00284036	0.120417	0.666667	3	2	1	428	13383
GO:0007057	spindle assembly involved in female meiosis I	biological_process	5.86382	0.00284036	0.120417	0.666667	3	2	1	428	13383
GO:0033141	positive regulation of peptidyl-serine phosphorylation of STAT protein	biological_process	5.86382	0.00284036	0.120417	0.666667	3	2	1	428	13383
GO:0033186	CAF-1 complex	cellular_component	5.86382	0.00284036	0.120417	0.666667	3	2	1	428	13383
GO:0060574	intestinal epithelial cell maturation	biological_process	5.86382	0.00284036	0.120417	0.666667	3	2	1	428	13383
GO:0000280	nuclear division	biological_process	5.85471	0.00286637	0.121018	0.130435	46	6	40	424	13344
GO:0051019	mitogen-activated protein kinase binding	molecular_function	5.85276	0.00287197	0.121018	0.15625	32	5	27	425	13357
GO:0006301	postreplication repair	biological_process	5.85276	0.00287197	0.121018	0.15625	32	5	27	425	13357
GO:0043410	positive regulation of MAPK cascade	biological_process	5.84836	0.00288462	0.121305	0.0617284	324	20	304	410	13080
GO:0070182	DNA polymerase binding	molecular_function	5.80316	0.00301801	0.126404	0.2	20	4	16	426	13368
GO:0005680	anaphase-promoting complex	cellular_component	5.80316	0.00301801	0.126404	0.2	20	4	16	426	13368
GO:0044406	adhesion of symbiont to host	biological_process	5.7917	0.00305279	0.126587	0.3	10	3	7	427	13377
GO:1902043	positive regulation of extrinsic apoptotic signaling pathway via death domain receptors	biological_process	5.7917	0.00305279	0.126587	0.3	10	3	7	427	13377
GO:0006335	DNA replication-dependent nucleosome assembly	biological_process	5.7917	0.00305279	0.126587	0.3	10	3	7	427	13377
GO:0034723	DNA replication-dependent nucleosome organization	N/A	5.7917	0.00305279	0.126587	0.3	10	3	7	427	13377
GO:0010839	negative regulation of keratinocyte proliferation	biological_process	5.7917	0.00305279	0.126587	0.3	10	3	7	427	13377
GO:0033993	response to lipid	biological_process	5.78088	0.00308601	0.12771	0.0537037	540	29	511	401	12873
GO:0070482	response to oxygen levels	biological_process	5.77555	0.0031025	0.128138	0.0675105	237	16	221	414	13163
GO:0071674	mononuclear cell migration	biological_process	5.76908	0.00312264	0.128715	0.101266	79	8	71	422	13313
GO:0009966	regulation of signal transduction	biological_process	5.74941	0.00318464	0.131011	0.0409091	2200	90	2110	340	11274
GO:0008285	negative regulation of cell population proliferation	biological_process	5.73989	0.00321511	0.132003	0.0541586	517	28	489	402	12895
GO:0018130	heterocycle biosynthetic process	biological_process	5.72696	0.00325696	0.133458	0.0509745	667	34	633	396	12751
GO:0005126	cytokine receptor binding	molecular_function	5.71644	0.00329139	0.134604	0.0742857	175	13	162	417	13222
GO:0045840	positive regulation of mitotic nuclear division	biological_process	5.71391	0.00329975	0.134682	0.151515	33	5	28	425	13356
GO:0036293	response to decreased oxygen levels	biological_process	5.71169	0.00330707	0.134716	0.0691244	217	15	202	415	13182
GO:0002763	positive regulation of myeloid leukocyte differentiation	biological_process	5.63672	0.00356455	0.144921	0.125	48	6	42	424	13342
GO:0019985	translesion synthesis	biological_process	5.61642	0.00363765	0.147032	0.190476	21	4	17	426	13367
GO:1904996	positive regulation of leukocyte adhesion to vascular endothelial cell	biological_process	5.61642	0.00363765	0.147032	0.190476	21	4	17	426	13367
GO:0007063	regulation of sister chromatid cohesion	biological_process	5.61642	0.00363765	0.147032	0.190476	21	4	17	426	13367
GO:0032886	regulation of microtubule-based process	biological_process	5.61306	0.00364989	0.147241	0.0707071	198	14	184	416	13200
GO:0042327	positive regulation of phosphorylation	biological_process	5.59331	0.00372267	0.149886	0.0519263	597	31	566	399	12818
GO:0051128	regulation of cellular component organization	biological_process	5.58352	0.00375933	0.150977	0.0415369	1926	80	1846	350	11538
GO:2000026	regulation of multicellular organismal development	biological_process	5.58036	0.0037712	0.150977	0.0471597	933	44	889	386	12495
GO:0042379	chemokine receptor binding	molecular_function	5.58027	0.00377154	0.150977	0.147059	34	5	29	425	13355
GO:0045597	positive regulation of cell differentiation	biological_process	5.56877	0.00381517	0.15214	0.0518395	598	31	567	399	12817
GO:0023051	regulation of signaling	biological_process	5.56876	0.00381519	0.15214	0.04	2475	99	2376	331	11008
GO:1903706	regulation of hemopoiesis	biological_process	5.55084	0.00388419	0.154595	0.0627178	287	18	269	412	13115
GO:0009725	response to hormone	biological_process	5.54753	0.00389707	0.154812	0.0554324	451	25	426	405	12958
GO:0035335	peptidyl-tyrosine dephosphorylation	biological_process	5.53759	0.00393599	0.155597	0.097561	82	8	74	422	13310
GO:2000241	regulation of reproductive process	biological_process	5.53676	0.00393925	0.155597	0.09	100	9	91	421	13293
GO:0009749	response to glucose	biological_process	5.53676	0.00393925	0.155597	0.09	100	9	91	421	13293
GO:2000401	regulation of lymphocyte migration	biological_process	5.53213	0.00395756	0.156024	0.122449	49	6	43	424	13341
GO:0006282	regulation of DNA repair	biological_process	5.52242	0.00399618	0.157249	0.0840336	119	10	109	420	13275
GO:0045120	pronucleus	cellular_component	5.49645	0.00410131	0.158801	0.272727	11	3	8	427	13376
GO:0046385	deoxyribose phosphate biosynthetic process	biological_process	5.49645	0.00410131	0.158801	0.272727	11	3	8	427	13376
GO:0072711	cellular response to hydroxyurea	biological_process	5.49645	0.00410131	0.158801	0.272727	11	3	8	427	13376
GO:1903236	regulation of leukocyte tethering or rolling	biological_process	5.49645	0.00410131	0.158801	0.272727	11	3	8	427	13376
GO:0000800	lateral element	cellular_component	5.49645	0.00410131	0.158801	0.272727	11	3	8	427	13376
GO:0001881	receptor recycling	biological_process	5.49645	0.00410131	0.158801	0.272727	11	3	8	427	13376
GO:0009265	2'-deoxyribonucleotide biosynthetic process	biological_process	5.49645	0.00410131	0.158801	0.272727	11	3	8	427	13376
GO:0009410	response to xenobiotic stimulus	biological_process	5.49645	0.00410131	0.158801	0.272727	11	3	8	427	13376
GO:0043086	negative regulation of catalytic activity	biological_process	5.49572	0.00410429	0.158801	0.0526316	551	29	522	401	12862
GO:0034654	nucleobase-containing compound biosynthetic process	biological_process	5.4715	0.00420493	0.162393	0.051495	602	31	571	399	12813
GO:0004725	protein tyrosine phosphatase activity	molecular_function	5.46306	0.00424057	0.163466	0.0963855	83	8	75	422	13309
GO:1901214	regulation of neuron death	biological_process	5.45196	0.00428791	0.164448	0.0653061	245	16	229	414	13155
GO:2000242	negative regulation of reproductive process	biological_process	5.45153	0.00428973	0.164448	0.142857	35	5	30	425	13354
GO:0008544	epidermis development	biological_process	5.45153	0.00428973	0.164448	0.142857	35	5	30	425	13354
GO:0045171	intercellular bridge	cellular_component	5.44538	0.00431618	0.165157	0.106061	66	7	59	423	13325
GO:0005310	dicarboxylic acid transmembrane transporter activity	molecular_function	5.44028	0.00433825	0.165697	0.181818	22	4	18	426	13366
GO:1901362	organic cyclic compound biosynthetic process	biological_process	5.43241	0.00437255	0.166702	0.0488771	757	37	720	393	12664
GO:0006165	nucleoside diphosphate phosphorylation	biological_process	5.43031	0.00438175	0.166747	0.12	50	6	44	424	13340
GO:0048585	negative regulation of response to stimulus	biological_process	5.42773	0.00439305	0.166872	0.0448014	1183	53	1130	377	12254
GO:0001228	DNA-binding transcription activator activity. RNA polymerase II-specific	molecular_function	5.40701	0.00448502	0.170055	0.0618557	291	18	273	412	13111
GO:0010646	regulation of cell communication	biological_process	5.39619	0.0045338	0.171592	0.0398374	2460	98	2362	332	11022
GO:2001020	regulation of response to DNA damage stimulus	biological_process	5.3916	0.00455468	0.172069	0.0689655	203	14	189	416	13195
GO:0044419	biological process involved in interspecies interaction between organisms	biological_process	5.38966	0.00456353	0.172092	0.0484076	785	38	747	392	12637
GO:0010605	negative regulation of macromolecule metabolic process	biological_process	5.38536	0.0045832	0.172521	0.0407869	2084	85	1999	345	11385
GO:0042393	histone binding	molecular_function	5.37475	0.00463206	0.173879	0.0666667	225	15	210	415	13174
GO:0009416	response to light stimulus	biological_process	5.3739	0.004636	0.173879	0.0647773	247	16	231	414	13153
GO:0080135	regulation of cellular response to stress	biological_process	5.37011	0.00465361	0.174226	0.0521583	556	29	527	401	12857
GO:0001933	negative regulation of protein phosphorylation	biological_process	5.34863	0.00475465	0.177095	0.062963	270	17	253	413	13131
GO:0010038	response to metal ion	biological_process	5.34863	0.00475465	0.177095	0.062963	270	17	253	413	13131
GO:1903039	positive regulation of leukocyte cell-cell adhesion	biological_process	5.3484	0.00475577	0.177095	0.0686275	204	14	190	416	13194
GO:0043627	response to estrogen	biological_process	5.33114	0.00483855	0.179856	0.117647	51	6	45	424	13339
GO:0016310	phosphorylation	biological_process	5.32798	0.00485388	0.180104	0.048913	736	36	700	394	12684
GO:0071356	cellular response to tumor necrosis factor	biological_process	5.31773	0.00490389	0.181636	0.0941176	85	8	77	422	13307
GO:0045785	positive regulation of cell adhesion	biological_process	5.30934	0.0049452	0.182841	0.0588235	340	20	320	410	13064
GO:0019438	aromatic compound biosynthetic process	biological_process	5.30199	0.00498165	0.183862	0.05	660	33	627	397	12757
GO:0044403	biological process involved in symbiotic interaction	biological_process	5.29177	0.00503284	0.185422	0.0706522	184	13	171	417	13213
GO:0045580	regulation of T cell differentiation	biological_process	5.28804	0.00505165	0.185787	0.0813008	123	10	113	420	13271
GO:0071346	cellular response to interferon-gamma	biological_process	5.27929	0.00509603	0.187088	0.102941	68	7	61	423	13323
GO:0051592	response to calcium ion	biological_process	5.27742	0.00510557	0.187108	0.0865385	104	9	95	421	13289
GO:0031109	microtubule polymerization or depolymerization	biological_process	5.27374	0.00512441	0.18714	0.173913	23	4	19	426	13365
GO:0008009	chemokine activity	molecular_function	5.27374	0.00512441	0.18714	0.173913	23	4	19	426	13365
GO:0045595	regulation of cell differentiation	biological_process	5.26312	0.0051791	0.188806	0.0454115	1057	48	1009	382	12375
GO:0045177	apical part of cell	cellular_component	5.23452	0.0053294	0.189238	0.115385	52	6	46	424	13338
GO:0046939	nucleotide phosphorylation	biological_process	5.23452	0.0053294	0.189238	0.115385	52	6	46	424	13338
GO:0043596	nuclear replication fork	cellular_component	5.23193	0.00534319	0.189238	0.25	12	3	9	427	13375
GO:0043922	negative regulation by host of viral transcription	biological_process	5.23193	0.00534319	0.189238	0.25	12	3	9	427	13375
GO:0072710	response to hydroxyurea	biological_process	5.23193	0.00534319	0.189238	0.25	12	3	9	427	13375
GO:0001833	inner cell mass cell proliferation	biological_process	5.23193	0.00534319	0.189238	0.25	12	3	9	427	13375
GO:0010893	positive regulation of steroid biosynthetic process	biological_process	5.23193	0.00534319	0.189238	0.25	12	3	9	427	13375
GO:0009746	response to hexose	biological_process	5.21486	0.00543517	0.189238	0.0857143	105	9	96	421	13288
GO:0072698	protein localization to microtubule cytoskeleton	biological_process	5.20757	0.00547496	0.189238	0.135135	37	5	32	425	13352
GO:1902041	regulation of extrinsic apoptotic signaling pathway via death domain receptors	biological_process	5.20757	0.00547496	0.189238	0.135135	37	5	32	425	13352
GO:0043435	response to corticotropin-releasing hormone	biological_process	5.1915	0.00556367	0.189238	0.5	4	2	2	428	13382
GO:0070294	renal sodium ion absorption	biological_process	5.1915	0.00556367	0.189238	0.5	4	2	2	428	13382
GO:0045338	farnesyl diphosphate metabolic process	biological_process	5.1915	0.00556367	0.189238	0.5	4	2	2	428	13382
GO:0071376	cellular response to corticotropin-releasing hormone stimulus	biological_process	5.1915	0.00556367	0.189238	0.5	4	2	2	428	13382
GO:0046136	positive regulation of vitamin metabolic process	biological_process	5.1915	0.00556367	0.189238	0.5	4	2	2	428	13382
GO:2000503	positive regulation of natural killer cell chemotaxis	biological_process	5.1915	0.00556367	0.189238	0.5	4	2	2	428	13382
GO:0046813	receptor-mediated virion attachment to host cell	biological_process	5.1915	0.00556367	0.189238	0.5	4	2	2	428	13382
GO:0097124	cyclin A2-CDK2 complex	cellular_component	5.1915	0.00556367	0.189238	0.5	4	2	2	428	13382
GO:0097267	omega-hydroxylase P450 pathway	biological_process	5.1915	0.00556367	0.189238	0.5	4	2	2	428	13382
GO:0072757	cellular response to camptothecin	biological_process	5.1915	0.00556367	0.189238	0.5	4	2	2	428	13382
GO:0097356	perinucleolar compartment	cellular_component	5.1915	0.00556367	0.189238	0.5	4	2	2	428	13382
GO:0000811	GINS complex	cellular_component	5.1915	0.00556367	0.189238	0.5	4	2	2	428	13382
GO:1904141	positive regulation of microglial cell migration	biological_process	5.1915	0.00556367	0.189238	0.5	4	2	2	428	13382
GO:0051754	meiotic sister chromatid cohesion. centromeric	biological_process	5.1915	0.00556367	0.189238	0.5	4	2	2	428	13382
GO:0002455	humoral immune response mediated by circulating immunoglobulin	biological_process	5.1915	0.00556367	0.189238	0.5	4	2	2	428	13382
GO:1905340	regulation of protein localization to kinetochore	biological_process	5.1915	0.00556367	0.189238	0.5	4	2	2	428	13382
GO:1905342	positive regulation of protein localization to kinetochore	biological_process	5.1915	0.00556367	0.189238	0.5	4	2	2	428	13382
GO:1905448	positive regulation of mitochondrial ATP synthesis coupled electron transport	biological_process	5.1915	0.00556367	0.189238	0.5	4	2	2	428	13382
GO:0030035	microspike assembly	biological_process	5.1915	0.00556367	0.189238	0.5	4	2	2	428	13382
GO:0030951	establishment or maintenance of microtubule cytoskeleton polarity	biological_process	5.1915	0.00556367	0.189238	0.5	4	2	2	428	13382
GO:0031262	Ndc80 complex	cellular_component	5.1915	0.00556367	0.189238	0.5	4	2	2	428	13382
GO:0006235	dTTP biosynthetic process	biological_process	5.1915	0.00556367	0.189238	0.5	4	2	2	428	13382
GO:0007079	mitotic chromosome movement towards spindle pole	biological_process	5.1915	0.00556367	0.189238	0.5	4	2	2	428	13382
GO:0032914	positive regulation of transforming growth factor beta1 production	biological_process	5.1915	0.00556367	0.189238	0.5	4	2	2	428	13382
GO:0033260	nuclear DNA replication	biological_process	5.1915	0.00556367	0.189238	0.5	4	2	2	428	13382
GO:0008309	double-stranded DNA exodeoxyribonuclease activity	molecular_function	5.1915	0.00556367	0.189238	0.5	4	2	2	428	13382
GO:0009189	deoxyribonucleoside diphosphate biosynthetic process	biological_process	5.1915	0.00556367	0.189238	0.5	4	2	2	428	13382
GO:0009212	pyrimidine deoxyribonucleoside triphosphate biosynthetic process	biological_process	5.1915	0.00556367	0.189238	0.5	4	2	2	428	13382
GO:0061821	telomeric D-loop binding	molecular_function	5.1915	0.00556367	0.189238	0.5	4	2	2	428	13382
GO:0014038	regulation of Schwann cell differentiation	biological_process	5.1915	0.00556367	0.189238	0.5	4	2	2	428	13382
GO:0014834	skeletal muscle satellite cell maintenance involved in skeletal muscle regeneration	biological_process	5.1915	0.00556367	0.189238	0.5	4	2	2	428	13382
GO:0045619	regulation of lymphocyte differentiation	biological_process	5.17502	0.00565609	0.192067	0.0758621	145	11	134	419	13250
GO:0070373	negative regulation of ERK1 and ERK2 cascade	biological_process	5.14033	0.00585573	0.198523	0.113208	53	6	47	424	13337
GO:0010466	negative regulation of peptidase activity	biological_process	5.12414	0.00595133	0.201435	0.0753425	146	11	135	419	13249
GO:0016645	oxidoreductase activity. acting on the CH-NH group of donors	molecular_function	5.1159	0.00600056	0.202772	0.166667	24	4	20	426	13364
GO:0019222	regulation of metabolic process	biological_process	5.10108	0.00609017	0.205467	0.0360835	5127	185	4942	245	8442
GO:0045937	positive regulation of phosphate metabolic process	biological_process	4.99857	0.00674756	0.226782	0.0493827	648	32	616	398	12768
GO:0010562	positive regulation of phosphorus metabolic process	biological_process	4.99857	0.00674756	0.226782	0.0493827	648	32	616	398	12768
GO:0030228	lipoprotein particle receptor activity	molecular_function	4.9927	0.00678734	0.226782	0.230769	13	3	10	427	13374
GO:0030296	protein tyrosine kinase activator activity	molecular_function	4.9927	0.00678734	0.226782	0.230769	13	3	10	427	13374
GO:0005324	long-chain fatty acid transporter activity	molecular_function	4.9927	0.00678734	0.226782	0.230769	13	3	10	427	13374
GO:0035259	glucocorticoid receptor binding	molecular_function	4.9927	0.00678734	0.226782	0.230769	13	3	10	427	13374
GO:0045604	regulation of epidermal cell differentiation	biological_process	4.97996	0.00687436	0.228224	0.128205	39	5	34	425	13350
GO:0009262	deoxyribonucleotide metabolic process	biological_process	4.97996	0.00687436	0.228224	0.128205	39	5	34	425	13350
GO:0090307	mitotic spindle assembly	biological_process	4.97996	0.00687436	0.228224	0.128205	39	5	34	425	13350
GO:0090398	cellular senescence	biological_process	4.97996	0.00687436	0.228224	0.128205	39	5	34	425	13350
GO:0045621	positive regulation of lymphocyte differentiation	biological_process	4.97482	0.00690977	0.229035	0.0888889	90	8	82	422	13302
GO:0071398	cellular response to fatty acid	biological_process	4.966	0.00697095	0.229238	0.16	25	4	21	426	13363
GO:1904994	regulation of leukocyte adhesion to vascular endothelial cell	biological_process	4.966	0.00697095	0.229238	0.16	25	4	21	426	13363
GO:0055013	cardiac muscle cell development	biological_process	4.966	0.00697095	0.229238	0.16	25	4	21	426	13363
GO:0140527	reciprocal homologous recombination	biological_process	4.966	0.00697095	0.229238	0.16	25	4	21	426	13363
GO:0007131	reciprocal meiotic recombination	biological_process	4.966	0.00697095	0.229238	0.16	25	4	21	426	13363
GO:0002696	positive regulation of leukocyte activation	biological_process	4.92461	0.00726556	0.238549	0.0602837	282	17	265	413	13119
GO:0034284	response to monosaccharide	biological_process	4.91483	0.00733699	0.240515	0.0818182	110	9	101	421	13283
GO:0032649	regulation of interferon-gamma production	biological_process	4.90952	0.00737604	0.241415	0.0879121	91	8	83	422	13301
GO:0017111	nucleoside-triphosphatase activity	molecular_function	4.90626	0.00740012	0.24145	0.0509091	550	28	522	402	12862
GO:0048018	receptor ligand activity	molecular_function	4.90623	0.00740031	0.24145	0.0632911	237	15	222	415	13162
GO:0000723	telomere maintenance	biological_process	4.89205	0.00750601	0.243752	0.0958904	73	7	66	423	13318
GO:0033138	positive regulation of peptidyl-serine phosphorylation	biological_process	4.89205	0.00750601	0.243752	0.0958904	73	7	66	423	13318
GO:0009132	nucleoside diphosphate metabolic process	biological_process	4.89205	0.00750601	0.243752	0.0958904	73	7	66	423	13318
GO:0005488	binding	molecular_function	4.8853	0.00755683	0.24502	0.0324329	12179	395	11784	35	1600
GO:0044380	protein localization to cytoskeleton	biological_process	4.87173	0.00766014	0.246509	0.125	40	5	35	425	13349
GO:0000152	nuclear ubiquitin ligase complex	cellular_component	4.87173	0.00766014	0.246509	0.125	40	5	35	425	13349
GO:0051785	positive regulation of nuclear division	biological_process	4.87173	0.00766014	0.246509	0.125	40	5	35	425	13349
GO:0014075	response to amine	biological_process	4.87173	0.00766014	0.246509	0.125	40	5	35	425	13349
GO:0042509	regulation of tyrosine phosphorylation of STAT protein	biological_process	4.87149	0.00766196	0.246509	0.107143	56	6	50	424	13334
GO:0002761	regulation of myeloid leukocyte differentiation	biological_process	4.84525	0.00786564	0.252671	0.0869565	92	8	84	422	13300
GO:0000302	response to reactive oxygen species	biological_process	4.83005	0.00798609	0.256145	0.0723684	152	11	141	419	13243
GO:0072678	T cell migration	biological_process	4.82338	0.0080396	0.256776	0.153846	26	4	22	426	13362
GO:0006221	pyrimidine nucleotide biosynthetic process	biological_process	4.82338	0.0080396	0.256776	0.153846	26	4	22	426	13362
GO:0006468	protein phosphorylation	biological_process	4.82298	0.00804276	0.256776	0.0500864	579	29	550	401	12834
GO:0043112	receptor metabolic process	biological_process	4.81903	0.00807463	0.257005	0.0945946	74	7	67	423	13317
GO:0031023	microtubule organizing center organization	biological_process	4.81903	0.00807463	0.257005	0.0945946	74	7	67	423	13317
GO:0018108	peptidyl-tyrosine phosphorylation	biological_process	4.80046	0.00822593	0.261421	0.0803571	112	9	103	421	13281
GO:0030545	signaling receptor regulator activity	molecular_function	4.78753	0.00833303	0.264421	0.0608365	263	16	247	414	13137
GO:0015556	C4-dicarboxylate transmembrane transporter activity	molecular_function	4.77462	0.00844125	0.265027	0.214286	14	3	11	427	13373
GO:2000615	regulation of histone H3-K9 acetylation	biological_process	4.77462	0.00844125	0.265027	0.214286	14	3	11	427	13373
GO:0000712	resolution of meiotic recombination intermediates	biological_process	4.77462	0.00844125	0.265027	0.214286	14	3	11	427	13373
GO:1904424	regulation of GTP binding	biological_process	4.77462	0.00844125	0.265027	0.214286	14	3	11	427	13373
GO:0140131	positive regulation of lymphocyte chemotaxis	biological_process	4.77462	0.00844125	0.265027	0.214286	14	3	11	427	13373
GO:0140666	annealing activity	molecular_function	4.77462	0.00844125	0.265027	0.214286	14	3	11	427	13373
GO:0031616	spindle pole centrosome	cellular_component	4.77462	0.00844125	0.265027	0.214286	14	3	11	427	13373
GO:0031324	negative regulation of cellular metabolic process	biological_process	4.76823	0.00849543	0.266327	0.0403936	1931	78	1853	352	11531
GO:1990837	sequence-specific double-stranded DNA binding	molecular_function	4.75157	0.0086381	0.268927	0.0437828	1142	50	1092	380	12292
GO:0097193	intrinsic apoptotic signaling pathway	biological_process	4.74983	0.00865318	0.268927	0.075188	133	10	123	420	13261
GO:0005200	structural constituent of cytoskeleton	molecular_function	4.74738	0.00867437	0.268927	0.0933333	75	7	68	423	13316
GO:0019199	transmembrane receptor protein kinase activity	molecular_function	4.74443	0.00869999	0.268927	0.079646	113	9	104	421	13280
GO:0050793	regulation of developmental process	biological_process	4.73702	0.00876471	0.268927	0.0410798	1704	70	1634	360	11750
GO:0050867	positive regulation of cell activation	biological_process	4.72479	0.00887256	0.268927	0.0590278	288	17	271	413	13113
GO:0008152	metabolic process	biological_process	4.71672	0.0089445	0.268927	0.0350486	6277	220	6057	210	7327
GO:0070925	organelle assembly	biological_process	4.70401	0.00905891	0.268927	0.0511811	508	26	482	404	12902
GO:0015616	DNA translocase activity	molecular_function	4.70144	0.00908222	0.268927	0.4	5	2	3	428	13381
GO:0016321	female meiosis chromosome segregation	biological_process	4.70144	0.00908222	0.268927	0.4	5	2	3	428	13381
GO:0044786	cell cycle DNA replication	biological_process	4.70144	0.00908222	0.268927	0.4	5	2	3	428	13381
GO:0070345	negative regulation of fat cell proliferation	biological_process	4.70144	0.00908222	0.268927	0.4	5	2	3	428	13381
GO:0045542	positive regulation of cholesterol biosynthetic process	biological_process	4.70144	0.00908222	0.268927	0.4	5	2	3	428	13381
GO:0046073	dTMP metabolic process	biological_process	4.70144	0.00908222	0.268927	0.4	5	2	3	428	13381
GO:0046075	dTTP metabolic process	biological_process	4.70144	0.00908222	0.268927	0.4	5	2	3	428	13381
GO:0046104	thymidine metabolic process	biological_process	4.70144	0.00908222	0.268927	0.4	5	2	3	428	13381
GO:0046125	pyrimidine deoxyribonucleoside metabolic process	biological_process	4.70144	0.00908222	0.268927	0.4	5	2	3	428	13381
GO:0106120	positive regulation of sterol biosynthetic process	biological_process	4.70144	0.00908222	0.268927	0.4	5	2	3	428	13381
GO:2000501	regulation of natural killer cell chemotaxis	biological_process	4.70144	0.00908222	0.268927	0.4	5	2	3	428	13381
GO:0072708	response to sorbitol	biological_process	4.70144	0.00908222	0.268927	0.4	5	2	3	428	13381
GO:1901563	response to camptothecin	biological_process	4.70144	0.00908222	0.268927	0.4	5	2	3	428	13381
GO:1901993	regulation of meiotic cell cycle phase transition	biological_process	4.70144	0.00908222	0.268927	0.4	5	2	3	428	13381
GO:1902292	cell cycle DNA replication initiation	biological_process	4.70144	0.00908222	0.268927	0.4	5	2	3	428	13381
GO:1902315	nuclear cell cycle DNA replication initiation	biological_process	4.70144	0.00908222	0.268927	0.4	5	2	3	428	13381
GO:1902975	mitotic DNA replication initiation	biological_process	4.70144	0.00908222	0.268927	0.4	5	2	3	428	13381
GO:0000403	Y-form DNA binding	molecular_function	4.70144	0.00908222	0.268927	0.4	5	2	3	428	13381
GO:0051097	negative regulation of helicase activity	biological_process	4.70144	0.00908222	0.268927	0.4	5	2	3	428	13381
GO:1904139	regulation of microglial cell migration	biological_process	4.70144	0.00908222	0.268927	0.4	5	2	3	428	13381
GO:1904783	positive regulation of NMDA glutamate receptor activity	biological_process	4.70144	0.00908222	0.268927	0.4	5	2	3	428	13381
GO:0002069	columnar/cuboidal epithelial cell maturation	biological_process	4.70144	0.00908222	0.268927	0.4	5	2	3	428	13381
GO:1905098	negative regulation of guanyl-nucleotide exchange factor activity	biological_process	4.70144	0.00908222	0.268927	0.4	5	2	3	428	13381
GO:0003096	renal sodium ion transport	biological_process	4.70144	0.00908222	0.268927	0.4	5	2	3	428	13381
GO:0004523	RNA-DNA hybrid ribonuclease activity	molecular_function	4.70144	0.00908222	0.268927	0.4	5	2	3	428	13381
GO:0005638	lamin filament	cellular_component	4.70144	0.00908222	0.268927	0.4	5	2	3	428	13381
GO:0007056	spindle assembly involved in female meiosis	biological_process	4.70144	0.00908222	0.268927	0.4	5	2	3	428	13381
GO:0035174	histone serine kinase activity	molecular_function	4.70144	0.00908222	0.268927	0.4	5	2	3	428	13381
GO:0035519	protein K29-linked ubiquitination	biological_process	4.70144	0.00908222	0.268927	0.4	5	2	3	428	13381
GO:0062037	D-loop DNA binding	molecular_function	4.70144	0.00908222	0.268927	0.4	5	2	3	428	13381
GO:0015349	thyroid hormone transmembrane transporter activity	molecular_function	4.70144	0.00908222	0.268927	0.4	5	2	3	428	13381
GO:0042771	intrinsic apoptotic signaling pathway in response to DNA damage by p53 class mediator	biological_process	4.68743	0.00921031	0.270031	0.148148	27	4	23	426	13361
GO:0045737	positive regulation of cyclin-dependent protein serine/threonine kinase activity	biological_process	4.68743	0.00921031	0.270031	0.148148	27	4	23	426	13361
GO:0097696	receptor signaling pathway via STAT	biological_process	4.68743	0.00921031	0.270031	0.148148	27	4	23	426	13361
GO:0051443	positive regulation of ubiquitin-protein transferase activity	biological_process	4.68743	0.00921031	0.270031	0.148148	27	4	23	426	13361
GO:0007259	receptor signaling pathway via JAK-STAT	biological_process	4.68743	0.00921031	0.270031	0.148148	27	4	23	426	13361
GO:0035825	homologous recombination	biological_process	4.68743	0.00921031	0.270031	0.148148	27	4	23	426	13361
GO:1990752	microtubule end	cellular_component	4.68743	0.00921031	0.270031	0.148148	27	4	23	426	13361
GO:0030546	signaling receptor activator activity	molecular_function	4.65175	0.00954491	0.279447	0.0614754	244	15	229	415	13155
GO:0018212	peptidyl-tyrosine modification	biological_process	4.6346	0.00970998	0.283881	0.0782609	115	9	106	421	13278
GO:1901699	cellular response to nitrogen compound	biological_process	4.61425	0.00990958	0.28931	0.0550964	363	20	343	410	13041
GO:0006334	nucleosome assembly	biological_process	4.60807	0.00997105	0.29029	0.0909091	77	7	70	423	13314
GO:0032091	negative regulation of protein binding	biological_process	4.60807	0.00997105	0.29029	0.0909091	77	7	70	423	13314
GO:0006793	phosphorus metabolic process	biological_process	4.60036	0.0100482	0.292127	0.0416947	1487	62	1425	368	11959
GO:0045861	negative regulation of proteolysis	biological_process	4.59083	0.0101445	0.294515	0.0627803	223	14	209	416	13175
GO:0045842	positive regulation of mitotic metaphase/anaphase transition	biological_process	4.57453	0.0103111	0.296869	0.2	15	3	12	427	13372
GO:1901970	positive regulation of mitotic sister chromatid separation	biological_process	4.57453	0.0103111	0.296869	0.2	15	3	12	427	13372
GO:1902101	positive regulation of metaphase/anaphase transition of cell cycle	biological_process	4.57453	0.0103111	0.296869	0.2	15	3	12	427	13372
GO:0000900	translation repressor activity. mRNA regulatory element binding	molecular_function	4.57453	0.0103111	0.296869	0.2	15	3	12	427	13372
GO:0002693	positive regulation of cellular extravasation	biological_process	4.57453	0.0103111	0.296869	0.2	15	3	12	427	13372
GO:0004550	nucleoside diphosphate kinase activity	molecular_function	4.57453	0.0103111	0.296869	0.2	15	3	12	427	13372
GO:0071480	cellular response to gamma radiation	biological_process	4.55765	0.0104867	0.300676	0.142857	28	4	24	426	13360
GO:0097028	dendritic cell differentiation	biological_process	4.55765	0.0104867	0.300676	0.142857	28	4	24	426	13360
GO:0055006	cardiac cell development	biological_process	4.55765	0.0104867	0.300676	0.142857	28	4	24	426	13360
GO:0048545	response to steroid hormone	biological_process	4.55403	0.0105247	0.301351	0.0696203	158	11	147	419	13237
GO:2000113	negative regulation of cellular macromolecule biosynthetic process	biological_process	4.54785	0.0105899	0.302802	0.04329	1155	50	1105	380	12279
GO:0071277	cellular response to calcium ion	biological_process	4.54191	0.0106531	0.303007	0.1	60	6	54	424	13330
GO:2000573	positive regulation of DNA biosynthetic process	biological_process	4.54191	0.0106531	0.303007	0.1	60	6	54	424	13330
GO:0002449	lymphocyte mediated immunity	biological_process	4.54191	0.0106531	0.303007	0.1	60	6	54	424	13330
GO:0045582	positive regulation of T cell differentiation	biological_process	4.54033	0.0106699	0.303007	0.0897436	78	7	71	423	13313
GO:0032200	telomere organization	biological_process	4.54033	0.0106699	0.303007	0.0897436	78	7	71	423	13313
GO:0090734	site of DNA damage	cellular_component	4.53864	0.0106879	0.303107	0.0824742	97	8	89	422	13295
GO:0048646	anatomical structure formation involved in morphogenesis	biological_process	4.5312	0.0107677	0.304953	0.0510204	490	25	465	405	12919
GO:0006796	phosphate-containing compound metabolic process	biological_process	4.51446	0.0109495	0.30968	0.0416382	1465	61	1404	369	11980
GO:0051054	positive regulation of DNA metabolic process	biological_process	4.4948	0.0111669	0.3154	0.0662983	181	12	169	418	13215
GO:0004714	transmembrane receptor protein tyrosine kinase activity	molecular_function	4.48011	0.0113322	0.319635	0.0816327	98	8	90	422	13294
GO:2000779	regulation of double-strand break repair	biological_process	4.47382	0.0114036	0.320642	0.0886076	79	7	72	423	13312
GO:0070542	response to fatty acid	biological_process	4.47166	0.0114284	0.320642	0.113636	44	5	39	425	13345
GO:0046031	ADP metabolic process	biological_process	4.47166	0.0114284	0.320642	0.113636	44	5	39	425	13345
GO:0009892	negative regulation of metabolic process	biological_process	4.47059	0.0114406	0.320642	0.0391633	2247	88	2159	342	11225
GO:0033218	amide binding	molecular_function	4.47021	0.0114449	0.320642	0.0574324	296	17	279	413	13105
GO:0008630	intrinsic apoptotic signaling pathway in response to DNA damage	biological_process	4.46418	0.0115141	0.322147	0.0983607	61	6	55	424	13329
GO:0046622	positive regulation of organ growth	biological_process	4.43357	0.011872	0.33127	0.137931	29	4	25	426	13359
GO:0051642	centrosome localization	biological_process	4.43357	0.011872	0.33127	0.137931	29	4	25	426	13359
GO:0050921	positive regulation of chemotaxis	biological_process	4.42246	0.0120046	0.334522	0.0808081	99	8	91	422	13293
GO:0010558	negative regulation of macromolecule biosynthetic process	biological_process	4.4107	0.0121466	0.336784	0.0429553	1164	50	1114	380	12270
GO:0019221	cytokine-mediated signaling pathway	biological_process	4.41009	0.012154	0.336784	0.059761	251	15	236	415	13148
GO:0010951	negative regulation of endopeptidase activity	biological_process	4.40925	0.0121643	0.336784	0.0714286	140	10	130	420	13254
GO:0003676	nucleic acid binding	molecular_function	4.40911	0.0121661	0.336784	0.037318	3296	123	3173	307	10211
GO:0032465	regulation of cytokinesis	biological_process	4.40851	0.0121733	0.336784	0.0875	80	7	73	423	13311
GO:0009607	response to biotic stimulus	biological_process	4.40773	0.0121828	0.336784	0.0454545	836	38	798	392	12586
GO:0046983	protein dimerization activity	molecular_function	4.39669	0.0123181	0.338923	0.045977	783	36	747	394	12637
GO:0016646	oxidoreductase activity. acting on the CH-NH group of donors. NAD or NADP as acceptor	molecular_function	4.38991	0.0124019	0.338923	0.1875	16	3	13	427	13371
GO:0071813	lipoprotein particle binding	molecular_function	4.38991	0.0124019	0.338923	0.1875	16	3	13	427	13371
GO:0071814	protein-lipid complex binding	molecular_function	4.38991	0.0124019	0.338923	0.1875	16	3	13	427	13371
GO:0051298	centrosome duplication	biological_process	4.38991	0.0124019	0.338923	0.1875	16	3	13	427	13371
GO:0007064	mitotic sister chromatid cohesion	biological_process	4.38991	0.0124019	0.338923	0.1875	16	3	13	427	13371
GO:0007096	regulation of exit from mitosis	biological_process	4.38991	0.0124019	0.338923	0.1875	16	3	13	427	13371
GO:0008574	plus-end-directed microtubule motor activity	molecular_function	4.38991	0.0124019	0.338923	0.1875	16	3	13	427	13371
GO:0006720	isoprenoid metabolic process	biological_process	4.3882	0.0124231	0.338923	0.0967742	62	6	56	424	13328
GO:0032729	positive regulation of interferon-gamma production	biological_process	4.3882	0.0124231	0.338923	0.0967742	62	6	56	424	13328
GO:0043547	positive regulation of GTPase activity	biological_process	4.3855	0.0124567	0.339397	0.0631068	206	13	193	417	13191
GO:0006220	pyrimidine nucleotide metabolic process	biological_process	4.37906	0.0125371	0.341141	0.111111	45	5	40	425	13344
GO:0034451	centriolar satellite	cellular_component	4.36569	0.0127059	0.345283	0.08	100	8	92	422	13292
GO:0042326	negative regulation of phosphorylation	biological_process	4.34778	0.0129355	0.349931	0.0566667	300	17	283	413	13101
GO:0002252	immune effector process	biological_process	4.33947	0.0130434	0.349931	0.0608696	230	14	216	416	13168
GO:0071902	positive regulation of protein serine/threonine kinase activity	biological_process	4.33678	0.0130786	0.349931	0.0674847	163	11	152	419	13232
GO:0050730	regulation of peptidyl-tyrosine phosphorylation	biological_process	4.3342	0.0131124	0.349931	0.0648649	185	12	173	418	13211
GO:0043515	kinetochore binding	molecular_function	4.31668	0.0133441	0.349931	0.333333	6	2	4	428	13380
GO:0044314	protein K27-linked ubiquitination	biological_process	4.31668	0.0133441	0.349931	0.333333	6	2	4	428	13380
GO:0070327	thyroid hormone transport	biological_process	4.31668	0.0133441	0.349931	0.333333	6	2	4	428	13380
GO:0070344	regulation of fat cell proliferation	biological_process	4.31668	0.0133441	0.349931	0.333333	6	2	4	428	13380
GO:0071837	HMG box domain binding	molecular_function	4.31668	0.0133441	0.349931	0.333333	6	2	4	428	13380
GO:0072719	cellular response to cisplatin	biological_process	4.31668	0.0133441	0.349931	0.333333	6	2	4	428	13380
GO:0048703	embryonic viscerocranium morphogenesis	biological_process	4.31668	0.0133441	0.349931	0.333333	6	2	4	428	13380
GO:1903753	negative regulation of p38MAPK cascade	biological_process	4.31668	0.0133441	0.349931	0.333333	6	2	4	428	13380
GO:0051305	chromosome movement towards spindle pole	biological_process	4.31668	0.0133441	0.349931	0.333333	6	2	4	428	13380
GO:0051987	positive regulation of attachment of spindle microtubules to kinetochore	biological_process	4.31668	0.0133441	0.349931	0.333333	6	2	4	428	13380
GO:1905049	negative regulation of metallopeptidase activity	biological_process	4.31668	0.0133441	0.349931	0.333333	6	2	4	428	13380
GO:1905446	regulation of mitochondrial ATP synthesis coupled electron transport	biological_process	4.31668	0.0133441	0.349931	0.333333	6	2	4	428	13380
GO:1905462	regulation of DNA duplex unwinding	biological_process	4.31668	0.0133441	0.349931	0.333333	6	2	4	428	13380
GO:0030431	sleep	biological_process	4.31668	0.0133441	0.349931	0.333333	6	2	4	428	13380
GO:0007100	mitotic centrosome separation	biological_process	4.31668	0.0133441	0.349931	0.333333	6	2	4	428	13380
GO:0033139	regulation of peptidyl-serine phosphorylation of STAT protein	biological_process	4.31668	0.0133441	0.349931	0.333333	6	2	4	428	13380
GO:0009186	deoxyribonucleoside diphosphate metabolic process	biological_process	4.31668	0.0133441	0.349931	0.333333	6	2	4	428	13380
GO:0009202	deoxyribonucleoside triphosphate biosynthetic process	biological_process	4.31668	0.0133441	0.349931	0.333333	6	2	4	428	13380
GO:0009211	pyrimidine deoxyribonucleoside triphosphate metabolic process	biological_process	4.31668	0.0133441	0.349931	0.333333	6	2	4	428	13380
GO:0009221	pyrimidine deoxyribonucleotide biosynthetic process	biological_process	4.31668	0.0133441	0.349931	0.333333	6	2	4	428	13380
GO:0009378	four-way junction helicase activity	molecular_function	4.31668	0.0133441	0.349931	0.333333	6	2	4	428	13380
GO:0010994	free ubiquitin chain polymerization	biological_process	4.31668	0.0133441	0.349931	0.333333	6	2	4	428	13380
GO:0014037	Schwann cell differentiation	biological_process	4.31668	0.0133441	0.349931	0.333333	6	2	4	428	13380
GO:0097421	liver regeneration	biological_process	4.31478	0.0133695	0.349931	0.133333	30	4	26	426	13358
GO:0061842	microtubule organizing center localization	biological_process	4.31478	0.0133695	0.349931	0.133333	30	4	26	426	13358
GO:0000792	heterochromatin	cellular_component	4.3139	0.0133813	0.349931	0.0952381	63	6	57	424	13327
GO:0006928	movement of cell or subcellular component	biological_process	4.3121	0.0134054	0.35012	0.0442105	950	42	908	388	12476
GO:0051384	response to glucocorticoid	biological_process	4.30975	0.0134369	0.350504	0.0792079	101	8	93	422	13291
GO:0022409	positive regulation of cell-cell adhesion	biological_process	4.30468	0.0135052	0.351845	0.0606061	231	14	217	416	13167
GO:0018105	peptidyl-serine phosphorylation	biological_process	4.29465	0.0136414	0.354686	0.0670732	164	11	153	419	13231
GO:0048584	positive regulation of response to stimulus	biological_process	4.29201	0.0136774	0.354686	0.0410596	1510	62	1448	368	11936
GO:0043525	positive regulation of neuron apoptotic process	biological_process	4.28916	0.0137165	0.354686	0.108696	46	5	41	425	13343
GO:0045682	regulation of epidermis development	biological_process	4.28916	0.0137165	0.354686	0.108696	46	5	41	425	13343
GO:0045685	regulation of glial cell differentiation	biological_process	4.28916	0.0137165	0.354686	0.108696	46	5	41	425	13343
GO:0046605	regulation of centrosome cycle	biological_process	4.28916	0.0137165	0.354686	0.108696	46	5	41	425	13343
GO:0010628	positive regulation of gene expression	biological_process	4.2848	0.0137764	0.355794	0.0450771	843	38	805	392	12579
GO:0002573	myeloid leukocyte differentiation	biological_process	4.28137	0.0138237	0.356573	0.0853659	82	7	75	423	13309
GO:0071478	cellular response to radiation	biological_process	4.27149	0.0139609	0.359667	0.0699301	143	10	133	420	13251
GO:0033135	regulation of peptidyl-serine phosphorylation	biological_process	4.25465	0.014198	0.365323	0.0784314	102	8	94	422	13290
GO:0005882	intermediate filament	cellular_component	4.24122	0.01439	0.36935	0.09375	64	6	58	424	13326
GO:0014013	regulation of gliogenesis	biological_process	4.24122	0.01439	0.36935	0.09375	64	6	58	424	13326
GO:0009890	negative regulation of biosynthetic process	biological_process	4.23129	0.0145336	0.372245	0.0422078	1232	52	1180	378	12204
GO:0043011	myeloid dendritic cell differentiation	biological_process	4.21872	0.0147174	0.372245	0.176471	17	3	14	427	13370
GO:0045940	positive regulation of steroid metabolic process	biological_process	4.21872	0.0147174	0.372245	0.176471	17	3	14	427	13370
GO:0046653	tetrahydrofolate metabolic process	biological_process	4.21872	0.0147174	0.372245	0.176471	17	3	14	427	13370
GO:0046965	retinoid X receptor binding	molecular_function	4.21872	0.0147174	0.372245	0.176471	17	3	14	427	13370
GO:1902004	positive regulation of amyloid-beta formation	biological_process	4.21872	0.0147174	0.372245	0.176471	17	3	14	427	13370
GO:1905523	positive regulation of macrophage migration	biological_process	4.21872	0.0147174	0.372245	0.176471	17	3	14	427	13370
GO:1905820	positive regulation of chromosome separation	biological_process	4.21872	0.0147174	0.372245	0.176471	17	3	14	427	13370
GO:0031145	anaphase-promoting complex-dependent catabolic process	biological_process	4.21872	0.0147174	0.372245	0.176471	17	3	14	427	13370
GO:0009148	pyrimidine nucleoside triphosphate biosynthetic process	biological_process	4.21872	0.0147174	0.372245	0.176471	17	3	14	427	13370
GO:0060706	cell differentiation involved in embryonic placenta development	biological_process	4.21872	0.0147174	0.372245	0.176471	17	3	14	427	13370
GO:0090102	cochlea development	biological_process	4.21872	0.0147174	0.372245	0.176471	17	3	14	427	13370
GO:0019956	chemokine binding	molecular_function	4.20092	0.0149819	0.376517	0.129032	31	4	27	426	13357
GO:0071312	cellular response to alkaloid	biological_process	4.20092	0.0149819	0.376517	0.129032	31	4	27	426	13357
GO:0072528	pyrimidine-containing compound biosynthetic process	biological_process	4.20092	0.0149819	0.376517	0.129032	31	4	27	426	13357
GO:0005164	tumor necrosis factor receptor binding	molecular_function	4.20092	0.0149819	0.376517	0.129032	31	4	27	426	13357
GO:0032355	response to estradiol	biological_process	4.20036	0.0149902	0.376517	0.0776699	103	8	95	422	13289
GO:0016462	pyrophosphatase activity	molecular_function	4.20005	0.0149948	0.376517	0.0476974	608	29	579	401	12805
GO:0050727	regulation of inflammatory response	biological_process	4.18052	0.0152906	0.38348	0.0581395	258	15	243	415	13141
GO:0071417	cellular response to organonitrogen compound	biological_process	4.14864	0.0157858	0.395425	0.0543807	331	18	313	412	13071
GO:0006959	humoral immune response	biological_process	4.14687	0.0158139	0.395651	0.0769231	104	8	96	422	13288
GO:0016817	hydrolase activity. acting on acid anhydrides	molecular_function	4.13959	0.0159294	0.397586	0.0474632	611	29	582	401	12802
GO:0016818	hydrolase activity. acting on acid anhydrides. in phosphorus-containing anhydrides	molecular_function	4.13959	0.0159294	0.397586	0.0474632	611	29	582	401	12802
GO:1902532	negative regulation of intracellular signal transduction	biological_process	4.12761	0.0161214	0.401897	0.0517241	406	21	385	409	12999
GO:0002931	response to ischemia	biological_process	4.11694	0.0162943	0.405236	0.104167	48	5	43	425	13341
GO:0006721	terpenoid metabolic process	biological_process	4.11694	0.0162943	0.405236	0.104167	48	5	43	425	13341
GO:0051336	regulation of hydrolase activity	biological_process	4.11193	0.0163761	0.406651	0.0453368	772	35	737	395	12647
GO:0043207	response to external biotic stimulus	biological_process	4.11107	0.0163903	0.406651	0.0450563	799	36	763	394	12621
GO:0051591	response to cAMP	biological_process	4.10053	0.016564	0.410471	0.0909091	66	6	60	424	13324
GO:0051129	negative regulation of cellular component organization	biological_process	4.09508	0.0166544	0.412221	0.0477002	587	28	559	402	12825
GO:1902003	regulation of amyloid-beta formation	biological_process	4.09164	0.0167118	0.413152	0.125	32	4	28	426	13356
GO:1902806	regulation of cell cycle G1/S phase transition	biological_process	4.0794	0.0169177	0.417744	0.0714286	126	9	117	421	13267
GO:0042267	natural killer cell mediated cytotoxicity	biological_process	4.05934	0.0172604	0.423695	0.166667	18	3	15	427	13369
GO:1901623	regulation of lymphocyte chemotaxis	biological_process	4.05934	0.0172604	0.423695	0.166667	18	3	15	427	13369
GO:0009162	deoxyribonucleoside monophosphate metabolic process	biological_process	4.05934	0.0172604	0.423695	0.166667	18	3	15	427	13369
GO:0034698	response to gonadotropin	biological_process	4.05934	0.0172604	0.423695	0.166667	18	3	15	427	13369
GO:0090025	regulation of monocyte chemotaxis	biological_process	4.05934	0.0172604	0.423695	0.166667	18	3	15	427	13369
GO:0030155	regulation of cell adhesion	biological_process	4.05147	0.0173967	0.426537	0.0479574	563	27	536	403	12848
GO:0009605	response to external stimulus	biological_process	4.04868	0.0174455	0.427229	0.0417671	1245	52	1193	378	12191
GO:2000045	regulation of G1/S transition of mitotic cell cycle	biological_process	4.0422	0.0175587	0.428994	0.0754717	106	8	98	422	13286
GO:0014074	response to purine-containing compound	biological_process	4.0422	0.0175587	0.428994	0.0754717	106	8	98	422	13286
GO:0051438	regulation of ubiquitin-protein transferase activity	biological_process	4.0344	0.0176962	0.431191	0.102041	49	5	44	425	13340
GO:0106306	protein serine phosphatase activity	N/A	4.03241	0.0177315	0.431191	0.0895522	67	6	61	424	13323
GO:0106307	protein threonine phosphatase activity	N/A	4.03241	0.0177315	0.431191	0.0895522	67	6	61	424	13323
GO:0005881	cytoplasmic microtubule	cellular_component	4.03241	0.0177315	0.431191	0.0895522	67	6	61	424	13323
GO:0042760	very long-chain fatty acid catabolic process	biological_process	4.00087	0.0182998	0.435845	0.285714	7	2	5	428	13379
GO:0043203	axon hillock	cellular_component	4.00087	0.0182998	0.435845	0.285714	7	2	5	428	13379
GO:0045835	negative regulation of meiotic nuclear division	biological_process	4.00087	0.0182998	0.435845	0.285714	7	2	5	428	13379
GO:0046654	tetrahydrofolate biosynthetic process	biological_process	4.00087	0.0182998	0.435845	0.285714	7	2	5	428	13379
GO:0099527	postsynapse to nucleus signaling pathway	biological_process	4.00087	0.0182998	0.435845	0.285714	7	2	5	428	13379
GO:0030174	regulation of DNA-dependent DNA replication initiation	biological_process	4.00087	0.0182998	0.435845	0.285714	7	2	5	428	13379
GO:0005641	nuclear envelope lumen	cellular_component	4.00087	0.0182998	0.435845	0.285714	7	2	5	428	13379
GO:0005828	kinetochore microtubule	cellular_component	4.00087	0.0182998	0.435845	0.285714	7	2	5	428	13379
GO:0031730	CCR5 chemokine receptor binding	molecular_function	4.00087	0.0182998	0.435845	0.285714	7	2	5	428	13379
GO:0006868	glutamine transport	biological_process	4.00087	0.0182998	0.435845	0.285714	7	2	5	428	13379
GO:0033313	meiotic cell cycle checkpoint signaling	biological_process	4.00087	0.0182998	0.435845	0.285714	7	2	5	428	13379
GO:0009157	deoxyribonucleoside monophosphate biosynthetic process	biological_process	4.00087	0.0182998	0.435845	0.285714	7	2	5	428	13379
GO:0010216	maintenance of DNA methylation	biological_process	4.00087	0.0182998	0.435845	0.285714	7	2	5	428	13379
GO:0036310	ATP-dependent DNA/DNA annealing activity	molecular_function	4.00087	0.0182998	0.435845	0.285714	7	2	5	428	13379
GO:0090205	positive regulation of cholesterol metabolic process	biological_process	4.00087	0.0182998	0.435845	0.285714	7	2	5	428	13379
GO:0090232	positive regulation of spindle checkpoint	biological_process	4.00087	0.0182998	0.435845	0.285714	7	2	5	428	13379
GO:0090267	positive regulation of mitotic cell cycle spindle assembly checkpoint	biological_process	4.00087	0.0182998	0.435845	0.285714	7	2	5	428	13379
GO:0015186	L-glutamine transmembrane transporter activity	molecular_function	4.00087	0.0182998	0.435845	0.285714	7	2	5	428	13379
GO:0051261	protein depolymerization	biological_process	3.98665	0.0185618	0.440572	0.121212	33	4	29	426	13355
GO:0001704	formation of primary germ layer	biological_process	3.98665	0.0185618	0.440572	0.121212	33	4	29	426	13355
GO:0007140	male meiotic nuclear division	biological_process	3.98665	0.0185618	0.440572	0.121212	33	4	29	426	13355
GO:0043177	organic acid binding	molecular_function	3.98243	0.0186403	0.441933	0.0804598	87	7	80	423	13304
GO:0048608	reproductive structure development	biological_process	3.97251	0.018826	0.445828	0.0639535	172	11	161	419	13223
GO:0006333	chromatin assembly or disassembly	N/A	3.96572	0.0189543	0.448356	0.0882353	68	6	62	424	13322
GO:0050731	positive regulation of peptidyl-tyrosine phosphorylation	biological_process	3.94105	0.0194278	0.45875	0.0697674	129	9	120	421	13264
GO:0031398	positive regulation of protein ubiquitination	biological_process	3.94054	0.0194378	0.45875	0.0740741	108	8	100	422	13284
GO:0051172	negative regulation of nitrogen compound metabolic process	biological_process	3.92581	0.0197262	0.465028	0.0394664	1799	71	1728	359	11656
GO:0043277	apoptotic cell clearance	biological_process	3.91038	0.0200328	0.468542	0.157895	19	3	16	427	13368
GO:0070193	synaptonemal complex organization	biological_process	3.91038	0.0200328	0.468542	0.157895	19	3	16	427	13368
GO:2000042	negative regulation of double-strand break repair via homologous recombination	biological_process	3.91038	0.0200328	0.468542	0.157895	19	3	16	427	13368
GO:0046599	regulation of centriole replication	biological_process	3.91038	0.0200328	0.468542	0.157895	19	3	16	427	13368
GO:0002228	natural killer cell mediated immunity	biological_process	3.91038	0.0200328	0.468542	0.157895	19	3	16	427	13368
GO:0006213	pyrimidine nucleoside metabolic process	biological_process	3.91038	0.0200328	0.468542	0.157895	19	3	16	427	13368
GO:0040020	regulation of meiotic nuclear division	biological_process	3.91038	0.0200328	0.468542	0.157895	19	3	16	427	13368
GO:0009123	nucleoside monophosphate metabolic process	biological_process	3.90042	0.0202334	0.472704	0.0869565	69	6	63	424	13321
GO:0043409	negative regulation of MAPK cascade	biological_process	3.89608	0.0203215	0.473698	0.0692308	130	9	121	421	13263
GO:0051100	negative regulation of binding	biological_process	3.89608	0.0203215	0.473698	0.0692308	130	9	121	421	13263
GO:0032101	regulation of response to external stimulus	biological_process	3.89092	0.0204265	0.475614	0.0457903	677	31	646	399	12738
GO:0007275	multicellular organism development	biological_process	3.88835	0.0204792	0.476307	0.0537975	316	17	299	413	13085
GO:0016772	transferase activity. transferring phosphorus-containing groups	molecular_function	3.88699	0.020507	0.476422	0.044586	785	35	750	395	12634
GO:0043523	regulation of neuron apoptotic process	biological_process	3.88508	0.0205463	0.476802	0.0657895	152	10	142	420	13242
GO:0001819	positive regulation of cytokine production	biological_process	3.87653	0.0207225	0.480087	0.0519126	366	19	347	411	13037
GO:0071347	cellular response to interleukin-1	biological_process	3.87598	0.020734	0.480087	0.0980392	51	5	46	425	13338
GO:0050680	negative regulation of epithelial cell proliferation	biological_process	3.86987	0.020861	0.481957	0.0786517	89	7	82	423	13302
GO:0010565	regulation of cellular ketone metabolic process	biological_process	3.86987	0.020861	0.481957	0.0786517	89	7	82	423	13302
GO:0004713	protein tyrosine kinase activity	molecular_function	3.84175	0.0214561	0.495155	0.0727273	110	8	102	422	13282
GO:0003725	double-stranded RNA binding	molecular_function	3.83645	0.02157	0.497232	0.0857143	70	6	64	424	13320
GO:0031327	negative regulation of cellular biosynthetic process	biological_process	3.82461	0.0218269	0.502598	0.0414938	1205	50	1155	380	12229
GO:0071456	cellular response to hypoxia	biological_process	3.815	0.0220376	0.506331	0.0777778	90	7	83	423	13301
GO:0034341	response to interferon-gamma	biological_process	3.815	0.0220376	0.506331	0.0777778	90	7	83	423	13301
GO:0007623	circadian rhythm	biological_process	3.7934	0.0225189	0.514542	0.0720721	111	8	103	422	13281
GO:0034612	response to tumor necrosis factor	biological_process	3.7934	0.0225189	0.514542	0.0720721	111	8	103	422	13281
GO:0034728	nucleosome organization	biological_process	3.7934	0.0225189	0.514542	0.0720721	111	8	103	422	13281
GO:0044389	ubiquitin-like protein ligase binding	molecular_function	3.79244	0.0225405	0.514542	0.0542373	295	16	279	414	13105
GO:0045740	positive regulation of DNA replication	biological_process	3.78849	0.0226298	0.514542	0.114286	35	4	31	426	13353
GO:2000404	regulation of T cell migration	biological_process	3.78849	0.0226298	0.514542	0.114286	35	4	31	426	13353
GO:0006342	chromatin silencing	N/A	3.78849	0.0226298	0.514542	0.114286	35	4	31	426	13353
GO:0032506	cytokinetic process	biological_process	3.78849	0.0226298	0.514542	0.114286	35	4	31	426	13353
GO:0009394	2'-deoxyribonucleotide metabolic process	biological_process	3.78849	0.0226298	0.514542	0.114286	35	4	31	426	13353
GO:0043565	sequence-specific DNA binding	molecular_function	3.78794	0.0226422	0.514542	0.0412621	1236	51	1185	379	12199
GO:0008406	gonad development	biological_process	3.77379	0.0229649	0.520737	0.084507	71	6	65	424	13319
GO:0034401	chromatin organization involved in regulation of transcription	biological_process	3.77379	0.0229649	0.520737	0.084507	71	6	65	424	13319
GO:0001968	fibronectin binding	molecular_function	3.77072	0.0230354	0.521201	0.15	20	3	17	427	13367
GO:0035371	microtubule plus-end	cellular_component	3.77072	0.0230354	0.521201	0.15	20	3	17	427	13367
GO:0002521	leukocyte differentiation	biological_process	3.75285	0.0234509	0.528745	0.0564516	248	14	234	416	13150
GO:0015825	L-serine transport	biological_process	3.73378	0.0239022	0.528745	0.25	8	2	6	428	13378
GO:0017108	5'-flap endonuclease activity	molecular_function	3.73378	0.0239022	0.528745	0.25	8	2	6	428	13378
GO:0043657	host cell	cellular_component	3.73378	0.0239022	0.528745	0.25	8	2	6	428	13378
GO:0019062	virion attachment to host cell	biological_process	3.73378	0.0239022	0.528745	0.25	8	2	6	428	13378
GO:0044650	adhesion of symbiont to host cell	biological_process	3.73378	0.0239022	0.528745	0.25	8	2	6	428	13378
GO:0046602	regulation of mitotic centrosome separation	biological_process	3.73378	0.0239022	0.528745	0.25	8	2	6	428	13378
GO:2001279	regulation of unsaturated fatty acid biosynthetic process	biological_process	3.73378	0.0239022	0.528745	0.25	8	2	6	428	13378
GO:0051256	mitotic spindle midzone assembly	biological_process	3.73378	0.0239022	0.528745	0.25	8	2	6	428	13378
GO:0051304	chromosome separation	biological_process	3.73378	0.0239022	0.528745	0.25	8	2	6	428	13378
GO:0051299	centrosome separation	biological_process	3.73378	0.0239022	0.528745	0.25	8	2	6	428	13378
GO:1904776	regulation of protein localization to cell cortex	biological_process	3.73378	0.0239022	0.528745	0.25	8	2	6	428	13378
GO:0002840	regulation of T cell mediated immune response to tumor cell	biological_process	3.73378	0.0239022	0.528745	0.25	8	2	6	428	13378
GO:0030169	low-density lipoprotein particle binding	molecular_function	3.73378	0.0239022	0.528745	0.25	8	2	6	428	13378
GO:0030952	establishment or maintenance of cytoskeleton polarity	biological_process	3.73378	0.0239022	0.528745	0.25	8	2	6	428	13378
GO:0006975	DNA damage induced protein phosphorylation	N/A	3.73378	0.0239022	0.528745	0.25	8	2	6	428	13378
GO:0032908	regulation of transforming growth factor beta1 production	biological_process	3.73378	0.0239022	0.528745	0.25	8	2	6	428	13378
GO:0061820	telomeric D-loop disassembly	biological_process	3.73378	0.0239022	0.528745	0.25	8	2	6	428	13378
GO:0090235	regulation of metaphase plate congression	biological_process	3.73378	0.0239022	0.528745	0.25	8	2	6	428	13378
GO:0015183	L-aspartate transmembrane transporter activity	molecular_function	3.73378	0.0239022	0.528745	0.25	8	2	6	428	13378
GO:0015194	L-serine transmembrane transporter activity	molecular_function	3.73378	0.0239022	0.528745	0.25	8	2	6	428	13378
GO:0038024	cargo receptor activity	molecular_function	3.72582	0.0240933	0.532406	0.0943396	53	5	48	425	13336
GO:0018209	peptidyl-serine modification	biological_process	3.71099	0.0244533	0.539787	0.0614525	179	11	168	419	13216
GO:1903037	regulation of leukocyte cell-cell adhesion	biological_process	3.69752	0.0247849	0.54177	0.0547445	274	15	259	415	13125
GO:2000351	regulation of endothelial cell apoptotic process	biological_process	3.69484	0.0248515	0.54177	0.111111	36	4	32	426	13352
GO:0036297	interstrand cross-link repair	biological_process	3.69484	0.0248515	0.54177	0.111111	36	4	32	426	13352
GO:0051251	positive regulation of lymphocyte activation	biological_process	3.69256	0.0249082	0.54177	0.056	250	14	236	416	13148
GO:1901652	response to peptide	biological_process	3.68259	0.0251576	0.54177	0.0535117	299	16	283	414	13101
GO:0010212	response to ionizing radiation	biological_process	3.67936	0.025239	0.54177	0.0666667	135	9	126	421	13258
GO:1901653	cellular response to peptide	biological_process	3.67508	0.0253473	0.54177	0.0611111	180	11	169	419	13215
GO:0097190	apoptotic signaling pathway	biological_process	3.66547	0.0255922	0.54177	0.0572687	227	13	214	417	13170
GO:0032269	negative regulation of cellular protein metabolic process	N/A	3.66273	0.0256624	0.54177	0.0443548	744	33	711	397	12673
GO:0050729	positive regulation of inflammatory response	biological_process	3.65577	0.0258415	0.54177	0.0752688	93	7	86	423	13298
GO:0034614	cellular response to reactive oxygen species	biological_process	3.65577	0.0258415	0.54177	0.0752688	93	7	86	423	13298
GO:0071322	cellular response to carbohydrate stimulus	biological_process	3.65364	0.0258968	0.54177	0.0925926	54	5	49	425	13335
GO:0021987	cerebral cortex development	biological_process	3.65364	0.0258968	0.54177	0.0925926	54	5	49	425	13335
GO:0031960	response to corticosteroid	biological_process	3.65238	0.0259294	0.54177	0.0701754	114	8	106	422	13278
GO:0015740	C4-dicarboxylate transport	biological_process	3.63939	0.0262684	0.54177	0.142857	21	3	18	427	13366
GO:0045672	positive regulation of osteoclast differentiation	biological_process	3.63939	0.0262684	0.54177	0.142857	21	3	18	427	13366
GO:0046426	negative regulation of receptor signaling pathway via JAK-STAT	biological_process	3.63939	0.0262684	0.54177	0.142857	21	3	18	427	13366
GO:0051010	microtubule plus-end binding	molecular_function	3.63939	0.0262684	0.54177	0.142857	21	3	18	427	13366
GO:0001773	myeloid dendritic cell activation	biological_process	3.63939	0.0262684	0.54177	0.142857	21	3	18	427	13366
GO:0007099	centriole replication	biological_process	3.63939	0.0262684	0.54177	0.142857	21	3	18	427	13366
GO:0009219	pyrimidine deoxyribonucleotide metabolic process	biological_process	3.63939	0.0262684	0.54177	0.142857	21	3	18	427	13366
GO:0019692	deoxyribose phosphate metabolic process	biological_process	3.60453	0.0272001	0.54177	0.108108	37	4	33	426	13351
GO:0050678	regulation of epithelial cell proliferation	biological_process	3.60322	0.0272358	0.54177	0.0567686	229	13	216	417	13168
GO:0007167	enzyme linked receptor protein signaling pathway	biological_process	3.59706	0.0274042	0.54177	0.0496278	403	20	383	410	13001
GO:0072527	pyrimidine-containing compound metabolic process	biological_process	3.59322	0.0275096	0.54177	0.0810811	74	6	68	424	13316
GO:0002443	leukocyte mediated immunity	biological_process	3.59322	0.0275096	0.54177	0.0810811	74	6	68	424	13316
GO:0046686	response to cadmium ion	biological_process	3.58328	0.0277844	0.54177	0.0909091	55	5	50	425	13334
GO:0031461	cullin-RING ubiquitin ligase complex	cellular_component	3.57236	0.0280896	0.54177	0.0625	160	10	150	420	13234
GO:0001817	regulation of cytokine production	biological_process	3.56951	0.0281696	0.54177	0.0463458	561	26	535	404	12849
GO:0140640	catalytic activity. acting on a nucleic acid	molecular_function	3.56951	0.0281696	0.54177	0.0463458	561	26	535	404	12849
GO:2000377	regulation of reactive oxygen species metabolic process	biological_process	3.56159	0.0283936	0.54177	0.0689655	116	8	108	422	13276
GO:0030856	regulation of epithelial cell differentiation	biological_process	3.5539	0.0286129	0.54177	0.0736842	95	7	88	423	13296
GO:0002009	morphogenesis of an epithelium	biological_process	3.5349	0.0291616	0.54177	0.0597826	184	11	173	419	13211
GO:0098531	ligand-activated transcription factor activity	molecular_function	3.51738	0.029677	0.54177	0.105263	38	4	34	426	13350
GO:1902991	regulation of amyloid precursor protein catabolic process	biological_process	3.51738	0.029677	0.54177	0.105263	38	4	34	426	13350
GO:0004879	nuclear receptor activity	molecular_function	3.51738	0.029677	0.54177	0.105263	38	4	34	426	13350
GO:1902993	positive regulation of amyloid precursor protein catabolic process	biological_process	3.51557	0.029731	0.54177	0.136364	22	3	19	427	13365
GO:0001974	blood vessel remodeling	biological_process	3.51557	0.029731	0.54177	0.136364	22	3	19	427	13365
GO:1904893	negative regulation of receptor signaling pathway via STAT	biological_process	3.51557	0.029731	0.54177	0.136364	22	3	19	427	13365
GO:0009147	pyrimidine nucleoside triphosphate metabolic process	biological_process	3.51557	0.029731	0.54177	0.136364	22	3	19	427	13365
GO:0060326	cell chemotaxis	biological_process	3.51528	0.0297396	0.54177	0.0647482	139	9	130	421	13254
GO:0046889	positive regulation of lipid biosynthetic process	biological_process	3.51468	0.0297572	0.54177	0.0892857	56	5	51	425	13333
GO:0055001	muscle cell development	biological_process	3.51468	0.0297572	0.54177	0.0892857	56	5	51	425	13333
GO:0009135	purine nucleoside diphosphate metabolic process	biological_process	3.51468	0.0297572	0.54177	0.0892857	56	5	51	425	13333
GO:0009179	purine ribonucleoside diphosphate metabolic process	biological_process	3.51468	0.0297572	0.54177	0.0892857	56	5	51	425	13333
GO:0070778	L-aspartate transmembrane transport	biological_process	3.50301	0.0301065	0.54177	0.222222	9	2	7	428	13377
GO:0045657	positive regulation of monocyte differentiation	biological_process	3.50301	0.0301065	0.54177	0.222222	9	2	7	428	13377
GO:0072718	response to cisplatin	biological_process	3.50301	0.0301065	0.54177	0.222222	9	2	7	428	13377
GO:1902065	response to L-glutamate	biological_process	3.50301	0.0301065	0.54177	0.222222	9	2	7	428	13377
GO:1901978	positive regulation of cell cycle checkpoint	biological_process	3.50301	0.0301065	0.54177	0.222222	9	2	7	428	13377
GO:0048256	flap endonuclease activity	molecular_function	3.50301	0.0301065	0.54177	0.222222	9	2	7	428	13377
GO:0051574	positive regulation of histone H3-K9 methylation	biological_process	3.50301	0.0301065	0.54177	0.222222	9	2	7	428	13377
GO:0002070	epithelial cell maturation	biological_process	3.50301	0.0301065	0.54177	0.222222	9	2	7	428	13377
GO:0005005	transmembrane-ephrin receptor activity	molecular_function	3.50301	0.0301065	0.54177	0.222222	9	2	7	428	13377
GO:0008140	cAMP response element binding protein binding	molecular_function	3.50301	0.0301065	0.54177	0.222222	9	2	7	428	13377
GO:0009133	nucleoside diphosphate biosynthetic process	biological_process	3.50301	0.0301065	0.54177	0.222222	9	2	7	428	13377
GO:0009176	pyrimidine deoxyribonucleoside monophosphate metabolic process	biological_process	3.50301	0.0301065	0.54177	0.222222	9	2	7	428	13377
GO:0009396	folic acid-containing compound biosynthetic process	biological_process	3.50301	0.0301065	0.54177	0.222222	9	2	7	428	13377
GO:0010835	regulation of protein ADP-ribosylation	biological_process	3.50301	0.0301065	0.54177	0.222222	9	2	7	428	13377
GO:0061333	renal tubule morphogenesis	biological_process	3.50301	0.0301065	0.54177	0.222222	9	2	7	428	13377
GO:0050870	positive regulation of T cell activation	biological_process	3.5007	0.0301763	0.54177	0.0594595	185	11	174	419	13210
GO:0051707	response to other organism	biological_process	3.48512	0.0306502	0.54177	0.0448916	646	29	617	401	12767
GO:0043231	intracellular membrane-bounded organelle	cellular_component	3.48094	0.0307784	0.54177	0.0337349	7470	252	7218	178	6166
GO:0046890	regulation of lipid biosynthetic process	biological_process	3.47328	0.0310151	0.54177	0.0677966	118	8	110	422	13274
GO:0015826	threonine transport	biological_process	3.46965	0.0311278	0.54177	1	1	1	0	429	13384
GO:0015962	diadenosine triphosphate metabolic process	biological_process	3.46965	0.0311278	0.54177	1	1	1	0	429	13384
GO:0015964	diadenosine triphosphate catabolic process	biological_process	3.46965	0.0311278	0.54177	1	1	1	0	429	13384
GO:0016154	pyrimidine-nucleoside phosphorylase activity	molecular_function	3.46965	0.0311278	0.54177	1	1	1	0	429	13384
GO:0042083	5.10-methylenetetrahydrofolate-dependent methyltransferase activity	molecular_function	3.46965	0.0311278	0.54177	1	1	1	0	429	13384
GO:0016819	hydrolase activity. acting on acid anhydrides. in sulfonyl-containing anhydrides	molecular_function	3.46965	0.0311278	0.54177	1	1	1	0	429	13384
GO:0016964	alpha-2 macroglobulin receptor activity	molecular_function	3.46965	0.0311278	0.54177	1	1	1	0	429	13384
GO:0043310	negative regulation of eosinophil degranulation	biological_process	3.46965	0.0311278	0.54177	1	1	1	0	429	13384
GO:0043496	regulation of protein homodimerization activity	biological_process	3.46965	0.0311278	0.54177	1	1	1	0	429	13384
GO:0043626	PCNA complex	cellular_component	3.46965	0.0311278	0.54177	1	1	1	0	429	13384
GO:0044771	meiotic cell cycle phase transition	biological_process	3.46965	0.0311278	0.54177	1	1	1	0	429	13384
GO:0044796	DNA polymerase processivity factor complex	cellular_component	3.46965	0.0311278	0.54177	1	1	1	0	429	13384
GO:0019440	tryptophan catabolic process to indole-3-acetate	biological_process	3.46965	0.0311278	0.54177	1	1	1	0	429	13384
GO:0070463	tubulin-dependent ATPase activity	molecular_function	3.46965	0.0311278	0.54177	1	1	1	0	429	13384
GO:0070500	poly-gamma-glutamate metabolic process	biological_process	3.46965	0.0311278	0.54177	1	1	1	0	429	13384
GO:0070512	positive regulation of histone H4-K20 methylation	biological_process	3.46965	0.0311278	0.54177	1	1	1	0	429	13384
GO:0045167	asymmetric protein localization involved in cell fate determination	biological_process	3.46965	0.0311278	0.54177	1	1	1	0	429	13384
GO:0045210	FasL biosynthetic process	biological_process	3.46965	0.0311278	0.54177	1	1	1	0	429	13384
GO:0019912	cyclin-dependent protein kinase activating kinase activity	molecular_function	3.46965	0.0311278	0.54177	1	1	1	0	429	13384
GO:0070931	Golgi-associated vesicle lumen	cellular_component	3.46965	0.0311278	0.54177	1	1	1	0	429	13384
GO:0045660	positive regulation of neutrophil differentiation	biological_process	3.46965	0.0311278	0.54177	1	1	1	0	429	13384
GO:0071228	cellular response to tumor cell	biological_process	3.46965	0.0311278	0.54177	1	1	1	0	429	13384
GO:0045769	negative regulation of asymmetric cell division	biological_process	3.46965	0.0311278	0.54177	1	1	1	0	429	13384
GO:0071307	cellular response to vitamin K	biological_process	3.46965	0.0311278	0.54177	1	1	1	0	429	13384
GO:0045828	positive regulation of isoprenoid metabolic process	biological_process	3.46965	0.0311278	0.54177	1	1	1	0	429	13384
GO:0071504	cellular response to heparin	biological_process	3.46965	0.0311278	0.54177	1	1	1	0	429	13384
GO:1900005	positive regulation of serine-type endopeptidase activity	biological_process	3.46965	0.0311278	0.54177	1	1	1	0	429	13384
GO:0046086	adenosine biosynthetic process	biological_process	3.46965	0.0311278	0.54177	1	1	1	0	429	13384
GO:1900036	positive regulation of cellular response to heat	biological_process	3.46965	0.0311278	0.54177	1	1	1	0	429	13384
GO:0021594	rhombomere formation	biological_process	3.46965	0.0311278	0.54177	1	1	1	0	429	13384
GO:0021595	rhombomere structural organization	biological_process	3.46965	0.0311278	0.54177	1	1	1	0	429	13384
GO:1900054	positive regulation of retinoic acid biosynthetic process	biological_process	3.46965	0.0311278	0.54177	1	1	1	0	429	13384
GO:0021659	rhombomere 3 structural organization	biological_process	3.46965	0.0311278	0.54177	1	1	1	0	429	13384
GO:0021660	rhombomere 3 formation	biological_process	3.46965	0.0311278	0.54177	1	1	1	0	429	13384
GO:1900099	negative regulation of plasma cell differentiation	biological_process	3.46965	0.0311278	0.54177	1	1	1	0	429	13384
GO:0021665	rhombomere 5 structural organization	biological_process	3.46965	0.0311278	0.54177	1	1	1	0	429	13384
GO:0021666	rhombomere 5 formation	biological_process	3.46965	0.0311278	0.54177	1	1	1	0	429	13384
GO:1900142	negative regulation of oligodendrocyte apoptotic process	biological_process	3.46965	0.0311278	0.54177	1	1	1	0	429	13384
GO:1900166	regulation of glial cell-derived neurotrophic factor production	biological_process	3.46965	0.0311278	0.54177	1	1	1	0	429	13384
GO:1900168	positive regulation of glial cell-derived neurotrophic factor production	biological_process	3.46965	0.0311278	0.54177	1	1	1	0	429	13384
GO:0106329	L-phenylalaine oxidase activity	molecular_function	3.46965	0.0311278	0.54177	1	1	1	0	429	13384
GO:2000464	positive regulation of astrocyte chemotaxis	biological_process	3.46965	0.0311278	0.54177	1	1	1	0	429	13384
GO:0072102	glomerulus morphogenesis	biological_process	3.46965	0.0311278	0.54177	1	1	1	0	429	13384
GO:2000532	regulation of renal albumin absorption	biological_process	3.46965	0.0311278	0.54177	1	1	1	0	429	13384
GO:2000533	negative regulation of renal albumin absorption	biological_process	3.46965	0.0311278	0.54177	1	1	1	0	429	13384
GO:1900533	palmitic acid metabolic process	biological_process	3.46965	0.0311278	0.54177	1	1	1	0	429	13384
GO:1900535	palmitic acid biosynthetic process	biological_process	3.46965	0.0311278	0.54177	1	1	1	0	429	13384
GO:0072160	nephron tubule epithelial cell differentiation	biological_process	3.46965	0.0311278	0.54177	1	1	1	0	429	13384
GO:0046680	response to DDT	biological_process	3.46965	0.0311278	0.54177	1	1	1	0	429	13384
GO:0046690	response to tellurium ion	biological_process	3.46965	0.0311278	0.54177	1	1	1	0	429	13384
GO:2000647	negative regulation of stem cell proliferation	biological_process	3.46965	0.0311278	0.54177	1	1	1	0	429	13384
GO:0072301	regulation of metanephric glomerular mesangial cell proliferation	biological_process	3.46965	0.0311278	0.54177	1	1	1	0	429	13384
GO:0072303	positive regulation of glomerular metanephric mesangial cell proliferation	biological_process	3.46965	0.0311278	0.54177	1	1	1	0	429	13384
GO:2000775	histone H3-S10 phosphorylation involved in chromosome condensation	biological_process	3.46965	0.0311278	0.54177	1	1	1	0	429	13384
GO:2000911	positive regulation of sterol import	biological_process	3.46965	0.0311278	0.54177	1	1	1	0	429	13384
GO:0097123	cyclin A1-CDK2 complex	cellular_component	3.46965	0.0311278	0.54177	1	1	1	0	429	13384
GO:2001107	negative regulation of Rho guanyl-nucleotide exchange factor activity	biological_process	3.46965	0.0311278	0.54177	1	1	1	0	429	13384
GO:0097156	fasciculation of motor neuron axon	biological_process	3.46965	0.0311278	0.54177	1	1	1	0	429	13384
GO:0097161	DH domain binding	molecular_function	3.46965	0.0311278	0.54177	1	1	1	0	429	13384
GO:0047220	galactosylxylosylprotein 3-beta-galactosyltransferase activity	molecular_function	3.46965	0.0311278	0.54177	1	1	1	0	429	13384
GO:0047293	4-hydroxybenzoate nonaprenyltransferase activity	molecular_function	3.46965	0.0311278	0.54177	1	1	1	0	429	13384
GO:0047352	adenylylsulfate-ammonia adenylyltransferase activity	molecular_function	3.46965	0.0311278	0.54177	1	1	1	0	429	13384
GO:1901390	positive regulation of transforming growth factor beta activation	biological_process	3.46965	0.0311278	0.54177	1	1	1	0	429	13384
GO:1901392	regulation of transforming growth factor beta1 activation	biological_process	3.46965	0.0311278	0.54177	1	1	1	0	429	13384
GO:1901394	positive regulation of transforming growth factor beta1 activation	biological_process	3.46965	0.0311278	0.54177	1	1	1	0	429	13384
GO:0047627	adenylylsulfatase activity	molecular_function	3.46965	0.0311278	0.54177	1	1	1	0	429	13384
GO:1901676	positive regulation of histone H3-K27 acetylation	biological_process	3.46965	0.0311278	0.54177	1	1	1	0	429	13384
GO:0048291	isotype switching to IgG isotypes	biological_process	3.46965	0.0311278	0.54177	1	1	1	0	429	13384
GO:1902228	positive regulation of macrophage colony-stimulating factor signaling pathway	biological_process	3.46965	0.0311278	0.54177	1	1	1	0	429	13384
GO:1902480	protein localization to mitotic spindle	biological_process	3.46965	0.0311278	0.54177	1	1	1	0	429	13384
GO:0098595	perivitelline space	cellular_component	3.46965	0.0311278	0.54177	1	1	1	0	429	13384
GO:1902573	positive regulation of serine-type peptidase activity	biological_process	3.46965	0.0311278	0.54177	1	1	1	0	429	13384
GO:0048687	positive regulation of sprouting of injured axon	biological_process	3.46965	0.0311278	0.54177	1	1	1	0	429	13384
GO:0048691	positive regulation of axon extension involved in regeneration	biological_process	3.46965	0.0311278	0.54177	1	1	1	0	429	13384
GO:0048693	regulation of collateral sprouting of injured axon	biological_process	3.46965	0.0311278	0.54177	1	1	1	0	429	13384
GO:0048694	positive regulation of collateral sprouting of injured axon	biological_process	3.46965	0.0311278	0.54177	1	1	1	0	429	13384
GO:0098718	serine import across plasma membrane	biological_process	3.46965	0.0311278	0.54177	1	1	1	0	429	13384
GO:0098725	symmetric cell division	biological_process	3.46965	0.0311278	0.54177	1	1	1	0	429	13384
GO:0098758	response to interleukin-8	biological_process	3.46965	0.0311278	0.54177	1	1	1	0	429	13384
GO:0098759	cellular response to interleukin-8	biological_process	3.46965	0.0311278	0.54177	1	1	1	0	429	13384
GO:1902767	isoprenoid biosynthetic process via mevalonate	biological_process	3.46965	0.0311278	0.54177	1	1	1	0	429	13384
GO:1902769	regulation of choline O-acetyltransferase activity	biological_process	3.46965	0.0311278	0.54177	1	1	1	0	429	13384
GO:1902771	positive regulation of choline O-acetyltransferase activity	biological_process	3.46965	0.0311278	0.54177	1	1	1	0	429	13384
GO:1902809	regulation of skeletal muscle fiber differentiation	biological_process	3.46965	0.0311278	0.54177	1	1	1	0	429	13384
GO:0099068	postsynapse assembly	biological_process	3.46965	0.0311278	0.54177	1	1	1	0	429	13384
GO:1902955	positive regulation of early endosome to recycling endosome transport	biological_process	3.46965	0.0311278	0.54177	1	1	1	0	429	13384
GO:1902969	mitotic DNA replication	biological_process	3.46965	0.0311278	0.54177	1	1	1	0	429	13384
GO:1903096	protein localization to meiotic spindle midzone	biological_process	3.46965	0.0311278	0.54177	1	1	1	0	429	13384
GO:1902997	negative regulation of neurofibrillary tangle assembly	biological_process	3.46965	0.0311278	0.54177	1	1	1	0	429	13384
GO:0050528	acyloxyacyl hydrolase activity	molecular_function	3.46965	0.0311278	0.54177	1	1	1	0	429	13384
GO:0099606	microtubule plus-end directed mitotic chromosome migration	biological_process	3.46965	0.0311278	0.54177	1	1	1	0	429	13384
GO:0099607	lateral attachment of mitotic spindle microtubules to kinetochore	biological_process	3.46965	0.0311278	0.54177	1	1	1	0	429	13384
GO:0000741	karyogamy	biological_process	3.46965	0.0311278	0.54177	1	1	1	0	429	13384
GO:0000921	septin ring assembly	biological_process	3.46965	0.0311278	0.54177	1	1	1	0	429	13384
GO:1903803	L-glutamine import across plasma membrane	biological_process	3.46965	0.0311278	0.54177	1	1	1	0	429	13384
GO:1903812	L-serine import across plasma membrane	biological_process	3.46965	0.0311278	0.54177	1	1	1	0	429	13384
GO:1903904	negative regulation of establishment of T cell polarity	biological_process	3.46965	0.0311278	0.54177	1	1	1	0	429	13384
GO:1903988	iron ion export across plasma membrane	biological_process	3.46965	0.0311278	0.54177	1	1	1	0	429	13384
GO:1904109	positive regulation of cholesterol import	biological_process	3.46965	0.0311278	0.54177	1	1	1	0	429	13384
GO:0051365	cellular response to potassium ion starvation	biological_process	3.46965	0.0311278	0.54177	1	1	1	0	429	13384
GO:0001661	conditioned taste aversion	biological_process	3.46965	0.0311278	0.54177	1	1	1	0	429	13384
GO:0001716	L-amino-acid oxidase activity	molecular_function	3.46965	0.0311278	0.54177	1	1	1	0	429	13384
GO:1904631	response to glucoside	biological_process	3.46965	0.0311278	0.54177	1	1	1	0	429	13384
GO:0001861	complement component C4b receptor activity	molecular_function	3.46965	0.0311278	0.54177	1	1	1	0	429	13384
GO:0051866	general adaptation syndrome	biological_process	3.46965	0.0311278	0.54177	1	1	1	0	429	13384
GO:1904777	negative regulation of protein localization to cell cortex	biological_process	3.46965	0.0311278	0.54177	1	1	1	0	429	13384
GO:0051870	methotrexate binding	molecular_function	3.46965	0.0311278	0.54177	1	1	1	0	429	13384
GO:0051908	double-stranded DNA 5'-3' exodeoxyribonuclease activity	molecular_function	3.46965	0.0311278	0.54177	1	1	1	0	429	13384
GO:0002083	4-hydroxybenzoate decaprenyltransferase activity	molecular_function	3.46965	0.0311278	0.54177	1	1	1	0	429	13384
GO:0002121	inter-male aggressive behavior	biological_process	3.46965	0.0311278	0.54177	1	1	1	0	429	13384
GO:0002144	cytosolic tRNA wobble base thiouridylase complex	cellular_component	3.46965	0.0311278	0.54177	1	1	1	0	429	13384
GO:1904931	MCM complex binding	molecular_function	3.46965	0.0311278	0.54177	1	1	1	0	429	13384
GO:1905042	negative regulation of epithelium regeneration	biological_process	3.46965	0.0311278	0.54177	1	1	1	0	429	13384
GO:1905115	regulation of lateral attachment of mitotic spindle microtubules to kinetochore	biological_process	3.46965	0.0311278	0.54177	1	1	1	0	429	13384
GO:1905116	positive regulation of lateral attachment of mitotic spindle microtubules to kinetochore	biological_process	3.46965	0.0311278	0.54177	1	1	1	0	429	13384
GO:0002435	immune complex clearance by erythrocytes	biological_process	3.46965	0.0311278	0.54177	1	1	1	0	429	13384
GO:1905341	negative regulation of protein localization to kinetochore	biological_process	3.46965	0.0311278	0.54177	1	1	1	0	429	13384
GO:1905359	protein localization to meiotic spindle	biological_process	3.46965	0.0311278	0.54177	1	1	1	0	429	13384
GO:0052869	arachidonic acid omega-hydroxylase activity	molecular_function	3.46965	0.0311278	0.54177	1	1	1	0	429	13384
GO:0002930	trabecular meshwork development	biological_process	3.46965	0.0311278	0.54177	1	1	1	0	429	13384
GO:1905871	regulation of protein localization to cell leading edge	biological_process	3.46965	0.0311278	0.54177	1	1	1	0	429	13384
GO:1905872	negative regulation of protein localization to cell leading edge	biological_process	3.46965	0.0311278	0.54177	1	1	1	0	429	13384
GO:0003692	left-handed Z-DNA binding	molecular_function	3.46965	0.0311278	0.54177	1	1	1	0	429	13384
GO:0003868	4-hydroxyphenylpyruvate dioxygenase activity	molecular_function	3.46965	0.0311278	0.54177	1	1	1	0	429	13384
GO:0003974	UDP-N-acetylglucosamine 4-epimerase activity	molecular_function	3.46965	0.0311278	0.54177	1	1	1	0	429	13384
GO:0003978	UDP-glucose 4-epimerase activity	molecular_function	3.46965	0.0311278	0.54177	1	1	1	0	429	13384
GO:0004421	hydroxymethylglutaryl-CoA synthase activity	molecular_function	3.46965	0.0311278	0.54177	1	1	1	0	429	13384
GO:0140039	cell-cell adhesion in response to extracellular stimulus	biological_process	3.46965	0.0311278	0.54177	1	1	1	0	429	13384
GO:0004766	spermidine synthase activity	molecular_function	3.46965	0.0311278	0.54177	1	1	1	0	429	13384
GO:0030293	transmembrane receptor protein tyrosine kinase inhibitor activity	molecular_function	3.46965	0.0311278	0.54177	1	1	1	0	429	13384
GO:0004799	thymidylate synthase activity	molecular_function	3.46965	0.0311278	0.54177	1	1	1	0	429	13384
GO:0004877	complement component C3b receptor activity	molecular_function	3.46965	0.0311278	0.54177	1	1	1	0	429	13384
GO:0005133	interferon-gamma receptor binding	molecular_function	3.46965	0.0311278	0.54177	1	1	1	0	429	13384
GO:0005147	oncostatin-M receptor binding	molecular_function	3.46965	0.0311278	0.54177	1	1	1	0	429	13384
GO:0006173	dADP biosynthetic process	biological_process	3.46965	0.0311278	0.54177	1	1	1	0	429	13384
GO:0031731	CCR6 chemokine receptor binding	molecular_function	3.46965	0.0311278	0.54177	1	1	1	0	429	13384
GO:0032113	regulation of carbohydrate phosphatase activity	biological_process	3.46965	0.0311278	0.54177	1	1	1	0	429	13384
GO:0006713	glucocorticoid catabolic process	biological_process	3.46965	0.0311278	0.54177	1	1	1	0	429	13384
GO:0007207	phospholipase C-activating G protein-coupled acetylcholine receptor signaling pathway	biological_process	3.46965	0.0311278	0.54177	1	1	1	0	429	13384
GO:0007344	pronuclear fusion	biological_process	3.46965	0.0311278	0.54177	1	1	1	0	429	13384
GO:0032903	regulation of nerve growth factor production	biological_process	3.46965	0.0311278	0.54177	1	1	1	0	429	13384
GO:0032904	negative regulation of nerve growth factor production	biological_process	3.46965	0.0311278	0.54177	1	1	1	0	429	13384
GO:0032896	palmitoyl-CoA 9-desaturase activity	molecular_function	3.46965	0.0311278	0.54177	1	1	1	0	429	13384
GO:0032996	Bcl3-Bcl10 complex	cellular_component	3.46965	0.0311278	0.54177	1	1	1	0	429	13384
GO:0033316	meiotic spindle assembly checkpoint signaling	biological_process	3.46965	0.0311278	0.54177	1	1	1	0	429	13384
GO:0008315	G2/MI transition of meiotic cell cycle	biological_process	3.46965	0.0311278	0.54177	1	1	1	0	429	13384
GO:0008412	4-hydroxybenzoate octaprenyltransferase activity	molecular_function	3.46965	0.0311278	0.54177	1	1	1	0	429	13384
GO:0034041	ABC-type sterol transporter activity	molecular_function	3.46965	0.0311278	0.54177	1	1	1	0	429	13384
GO:0008518	folate:anion antiporter activity	molecular_function	3.46965	0.0311278	0.54177	1	1	1	0	429	13384
GO:0008653	lipopolysaccharide metabolic process	biological_process	3.46965	0.0311278	0.54177	1	1	1	0	429	13384
GO:0009104	lipopolysaccharide catabolic process	biological_process	3.46965	0.0311278	0.54177	1	1	1	0	429	13384
GO:0010142	farnesyl diphosphate biosynthetic process. mevalonate pathway	biological_process	3.46965	0.0311278	0.54177	1	1	1	0	429	13384
GO:0034590	L-hydroxyproline transmembrane transporter activity	molecular_function	3.46965	0.0311278	0.54177	1	1	1	0	429	13384
GO:0034589	hydroxyproline transport	biological_process	3.46965	0.0311278	0.54177	1	1	1	0	429	13384
GO:0034722	gamma-glutamyl-peptidase activity	molecular_function	3.46965	0.0311278	0.54177	1	1	1	0	429	13384
GO:0120220	basal body patch	cellular_component	3.46965	0.0311278	0.54177	1	1	1	0	429	13384
GO:0009330	DNA topoisomerase type II (double strand cut. ATP-hydrolyzing) complex	cellular_component	3.46965	0.0311278	0.54177	1	1	1	0	429	13384
GO:0060431	primary lung bud formation	biological_process	3.46965	0.0311278	0.54177	1	1	1	0	429	13384
GO:0010477	response to sulfur dioxide	biological_process	3.46965	0.0311278	0.54177	1	1	1	0	429	13384
GO:0010585	glutamine secretion	biological_process	3.46965	0.0311278	0.54177	1	1	1	0	429	13384
GO:0060550	positive regulation of fructose 1.6-bisphosphate 1-phosphatase activity	biological_process	3.46965	0.0311278	0.54177	1	1	1	0	429	13384
GO:0060549	regulation of fructose 1.6-bisphosphate 1-phosphatase activity	biological_process	3.46965	0.0311278	0.54177	1	1	1	0	429	13384
GO:0060551	regulation of fructose 1.6-bisphosphate metabolic process	biological_process	3.46965	0.0311278	0.54177	1	1	1	0	429	13384
GO:0060552	positive regulation of fructose 1.6-bisphosphate metabolic process	biological_process	3.46965	0.0311278	0.54177	1	1	1	0	429	13384
GO:0009645	response to low light intensity stimulus	biological_process	3.46965	0.0311278	0.54177	1	1	1	0	429	13384
GO:0060611	mammary gland fat development	biological_process	3.46965	0.0311278	0.54177	1	1	1	0	429	13384
GO:0009683	indoleacetic acid metabolic process	biological_process	3.46965	0.0311278	0.54177	1	1	1	0	429	13384
GO:0035284	brain segmentation	biological_process	3.46965	0.0311278	0.54177	1	1	1	0	429	13384
GO:0009850	auxin metabolic process	biological_process	3.46965	0.0311278	0.54177	1	1	1	0	429	13384
GO:0010849	regulation of proton-transporting ATPase activity. rotational mechanism	biological_process	3.46965	0.0311278	0.54177	1	1	1	0	429	13384
GO:0060887	limb epidermis development	biological_process	3.46965	0.0311278	0.54177	1	1	1	0	429	13384
GO:0035605	peptidyl-cysteine S-nitrosylase activity	molecular_function	3.46965	0.0311278	0.54177	1	1	1	0	429	13384
GO:0035705	T-helper 17 cell chemotaxis	biological_process	3.46965	0.0311278	0.54177	1	1	1	0	429	13384
GO:0035715	chemokine (C-C motif) ligand 2 binding	molecular_function	3.46965	0.0311278	0.54177	1	1	1	0	429	13384
GO:0035716	chemokine (C-C motif) ligand 12 binding	molecular_function	3.46965	0.0311278	0.54177	1	1	1	0	429	13384
GO:0036116	long-chain fatty-acyl-CoA catabolic process	biological_process	3.46965	0.0311278	0.54177	1	1	1	0	429	13384
GO:1990030	pericellular basket	cellular_component	3.46965	0.0311278	0.54177	1	1	1	0	429	13384
GO:0061642	chemoattraction of axon	biological_process	3.46965	0.0311278	0.54177	1	1	1	0	429	13384
GO:0036333	hepatocyte homeostasis	biological_process	3.46965	0.0311278	0.54177	1	1	1	0	429	13384
GO:1990439	MAP kinase serine/threonine phosphatase activity	molecular_function	3.46965	0.0311278	0.54177	1	1	1	0	429	13384
GO:1990771	clathrin-dependent extracellular exosome endocytosis	biological_process	3.46965	0.0311278	0.54177	1	1	1	0	429	13384
GO:0038020	insulin receptor recycling	biological_process	3.46965	0.0311278	0.54177	1	1	1	0	429	13384
GO:0090074	negative regulation of protein homodimerization activity	biological_process	3.46965	0.0311278	0.54177	1	1	1	0	429	13384
GO:0090265	positive regulation of immune complex clearance by monocytes and macrophages	biological_process	3.46965	0.0311278	0.54177	1	1	1	0	429	13384
GO:0014860	neurotransmitter secretion involved in regulation of skeletal muscle contraction	biological_process	3.46965	0.0311278	0.54177	1	1	1	0	429	13384
GO:0090402	oncogene-induced cell senescence	biological_process	3.46965	0.0311278	0.54177	1	1	1	0	429	13384
GO:0090472	dibasic protein processing	biological_process	3.46965	0.0311278	0.54177	1	1	1	0	429	13384
GO:0015195	L-threonine transmembrane transporter activity	molecular_function	3.46965	0.0311278	0.54177	1	1	1	0	429	13384
GO:0090594	inflammatory response to wounding	biological_process	3.46965	0.0311278	0.54177	1	1	1	0	429	13384
GO:0016301	kinase activity	molecular_function	3.46773	0.0311876	0.542357	0.0448223	647	29	618	401	12766
GO:0051272	positive regulation of cellular component movement	biological_process	3.46286	0.03134	0.544552	0.0488998	409	20	389	410	12995
GO:0022412	cellular process involved in reproduction in multicellular organism	biological_process	3.45201	0.0316818	0.550033	0.0555556	234	13	221	417	13163
GO:0030335	positive regulation of cell migration	biological_process	3.44652	0.0318562	0.552598	0.0494792	384	19	365	411	13019
GO:0003674	molecular_function	molecular_function	3.43526	0.0322171	0.557216	0.0317617	13129	417	12712	13	672
GO:0043030	regulation of macrophage activation	biological_process	3.43321	0.032283	0.557216	0.102564	39	4	35	426	13349
GO:0043539	protein serine/threonine kinase activator activity	molecular_function	3.43321	0.032283	0.557216	0.102564	39	4	35	426	13349
GO:0019205	nucleobase-containing compound kinase activity	molecular_function	3.43321	0.032283	0.557216	0.102564	39	4	35	426	13349
GO:0031985	Golgi cisterna	cellular_component	3.43321	0.032283	0.557216	0.102564	39	4	35	426	13349
GO:0061098	positive regulation of protein tyrosine kinase activity	biological_process	3.43321	0.032283	0.557216	0.102564	39	4	35	426	13349
GO:0051701	biological process involved in interaction with host	biological_process	3.43003	0.0323861	0.558532	0.0672269	119	8	111	422	13273
GO:1990830	cellular response to leukemia inhibitory factor	biological_process	3.42306	0.0326124	0.561769	0.0779221	77	6	71	424	13313
GO:0040011	locomotion	biological_process	3.42235	0.0326357	0.561769	0.0440341	704	31	673	399	12711
GO:0009897	external side of plasma membrane	cellular_component	3.42175	0.0326551	0.561769	0.056872	211	12	199	418	13185
GO:0051345	positive regulation of hydrolase activity	biological_process	3.42094	0.0326817	0.561769	0.0475162	463	22	441	408	12943
GO:0016477	cell migration	biological_process	3.41997	0.0327134	0.56185	0.0456942	569	26	543	404	12841
GO:0016493	C-C chemokine receptor activity	molecular_function	3.39854	0.033422	0.570724	0.130435	23	3	20	427	13364
GO:0042401	cellular biogenic amine biosynthetic process	biological_process	3.39854	0.033422	0.570724	0.130435	23	3	20	427	13364
GO:0019724	B cell mediated immunity	biological_process	3.39854	0.033422	0.570724	0.130435	23	3	20	427	13364
GO:0019957	C-C chemokine binding	molecular_function	3.39854	0.033422	0.570724	0.130435	23	3	20	427	13364
GO:0071539	protein localization to centrosome	biological_process	3.39854	0.033422	0.570724	0.130435	23	3	20	427	13364
GO:0010837	regulation of keratinocyte proliferation	biological_process	3.39854	0.033422	0.570724	0.130435	23	3	20	427	13364
GO:0089718	amino acid import across plasma membrane	biological_process	3.39854	0.033422	0.570724	0.130435	23	3	20	427	13364
GO:0051239	regulation of multicellular organismal process	biological_process	3.39022	0.0337012	0.57502	0.0384827	1819	70	1749	360	11635
GO:0043087	regulation of GTPase activity	biological_process	3.36998	0.0343905	0.5863	0.0524476	286	15	271	415	13113
GO:1990823	response to leukemia inhibitory factor	biological_process	3.36851	0.0344409	0.586679	0.0769231	78	6	72	424	13312
GO:0036294	cellular response to decreased oxygen levels	biological_process	3.35974	0.0347441	0.591361	0.0707071	99	7	92	423	13292
GO:0071248	cellular response to metal ion	biological_process	3.3589	0.0347735	0.591377	0.0629371	143	9	134	421	13250
GO:0090224	regulation of spindle organization	biological_process	3.35187	0.0350189	0.595064	0.1	40	4	36	426	13348
GO:0050767	regulation of neurogenesis	biological_process	3.34955	0.0351001	0.595956	0.0534351	262	14	248	416	13136
GO:0071407	cellular response to organic cyclic compound	biological_process	3.34392	0.0352982	0.598832	0.0522648	287	15	272	415	13112
GO:0097549	chromatin organization involved in negative regulation of transcription	biological_process	3.31882	0.0361957	0.610084	0.0847458	59	5	54	425	13330
GO:0009185	ribonucleoside diphosphate metabolic process	biological_process	3.31882	0.0361957	0.610084	0.0847458	59	5	54	425	13330
GO:0009986	cell surface	cellular_component	3.31279	0.0364143	0.610084	0.0487179	390	19	371	411	13013
GO:0098772	molecular function regulator	molecular_function	3.30993	0.0365188	0.610084	0.0395968	1389	55	1334	375	12050
GO:0004672	protein kinase activity	molecular_function	3.30885	0.0365581	0.610084	0.0464646	495	23	472	407	12912
GO:0042574	retinal metabolic process	biological_process	3.30036	0.03687	0.610084	0.2	10	2	8	428	13376
GO:0019215	intermediate filament binding	molecular_function	3.30036	0.03687	0.610084	0.2	10	2	8	428	13376
GO:0070938	contractile ring	cellular_component	3.30036	0.03687	0.610084	0.2	10	2	8	428	13376
GO:0071371	cellular response to gonadotropin stimulus	biological_process	3.30036	0.03687	0.610084	0.2	10	2	8	428	13376
GO:0046940	nucleoside monophosphate phosphorylation	biological_process	3.30036	0.03687	0.610084	0.2	10	2	8	428	13376
GO:0022889	serine transmembrane transporter activity	molecular_function	3.30036	0.03687	0.610084	0.2	10	2	8	428	13376
GO:0047676	arachidonate-CoA ligase activity	molecular_function	3.30036	0.03687	0.610084	0.2	10	2	8	428	13376
GO:0048143	astrocyte activation	biological_process	3.30036	0.03687	0.610084	0.2	10	2	8	428	13376
GO:1902959	regulation of aspartic-type endopeptidase activity involved in amyloid precursor protein catabolic process	biological_process	3.30036	0.03687	0.610084	0.2	10	2	8	428	13376
GO:0051657	maintenance of organelle location	biological_process	3.30036	0.03687	0.610084	0.2	10	2	8	428	13376
GO:1905517	macrophage migration	biological_process	3.30036	0.03687	0.610084	0.2	10	2	8	428	13376
GO:0003334	keratinocyte development	biological_process	3.30036	0.03687	0.610084	0.2	10	2	8	428	13376
GO:0005003	ephrin receptor activity	molecular_function	3.30036	0.03687	0.610084	0.2	10	2	8	428	13376
GO:0005041	low-density lipoprotein particle receptor activity	molecular_function	3.30036	0.03687	0.610084	0.2	10	2	8	428	13376
GO:0030656	regulation of vitamin metabolic process	biological_process	3.30036	0.03687	0.610084	0.2	10	2	8	428	13376
GO:0031055	chromatin remodeling at centromere	biological_process	3.30036	0.03687	0.610084	0.2	10	2	8	428	13376
GO:0032329	serine transport	biological_process	3.30036	0.03687	0.610084	0.2	10	2	8	428	13376
GO:0032352	positive regulation of hormone metabolic process	biological_process	3.30036	0.03687	0.610084	0.2	10	2	8	428	13376
GO:0032357	oxidized purine DNA binding	molecular_function	3.30036	0.03687	0.610084	0.2	10	2	8	428	13376
GO:0007143	female meiotic nuclear division	biological_process	3.30036	0.03687	0.610084	0.2	10	2	8	428	13376
GO:0009120	deoxyribonucleoside metabolic process	biological_process	3.30036	0.03687	0.610084	0.2	10	2	8	428	13376
GO:0035999	tetrahydrofolate interconversion	biological_process	3.30036	0.03687	0.610084	0.2	10	2	8	428	13376
GO:1990825	sequence-specific mRNA binding	molecular_function	3.30036	0.03687	0.610084	0.2	10	2	8	428	13376
GO:0090084	negative regulation of inclusion body assembly	biological_process	3.30036	0.03687	0.610084	0.2	10	2	8	428	13376
GO:0015172	acidic amino acid transmembrane transporter activity	molecular_function	3.30036	0.03687	0.610084	0.2	10	2	8	428	13376
GO:0090657	telomeric loop disassembly	biological_process	3.30036	0.03687	0.610084	0.2	10	2	8	428	13376
GO:0052547	regulation of peptidase activity	biological_process	3.296	0.0370308	0.612258	0.0509554	314	16	298	414	13086
GO:0009891	positive regulation of biosynthetic process	biological_process	3.28805	0.0373264	0.612495	0.0390625	1536	60	1476	370	11908
GO:0042246	tissue regeneration	biological_process	3.28771	0.0373393	0.612495	0.125	24	3	21	427	13363
GO:0071353	cellular response to interleukin-4	biological_process	3.28771	0.0373393	0.612495	0.125	24	3	21	427	13363
GO:2000406	positive regulation of T cell migration	biological_process	3.28771	0.0373393	0.612495	0.125	24	3	21	427	13363
GO:0051491	positive regulation of filopodium assembly	biological_process	3.28771	0.0373393	0.612495	0.125	24	3	21	427	13363
GO:1905508	protein localization to microtubule organizing center	biological_process	3.28771	0.0373393	0.612495	0.125	24	3	21	427	13363
GO:0030316	osteoclast differentiation	biological_process	3.28771	0.0373393	0.612495	0.125	24	3	21	427	13363
GO:0009309	amine biosynthetic process	biological_process	3.28771	0.0373393	0.612495	0.125	24	3	21	427	13363
GO:0060421	positive regulation of heart growth	biological_process	3.28771	0.0373393	0.612495	0.125	24	3	21	427	13363
GO:0010574	regulation of vascular endothelial growth factor production	biological_process	3.28771	0.0373393	0.612495	0.125	24	3	21	427	13363
GO:0008092	cytoskeletal protein binding	molecular_function	3.28442	0.0374625	0.614031	0.0425273	823	35	788	395	12596
GO:0009967	positive regulation of signal transduction	biological_process	3.27557	0.0377953	0.618999	0.040724	1105	45	1060	385	12324
GO:0045910	negative regulation of DNA recombination	biological_process	3.2732	0.0378851	0.619494	0.097561	41	4	37	426	13347
GO:0030330	DNA damage response. signal transduction by p53 class mediator	biological_process	3.2732	0.0378851	0.619494	0.097561	41	4	37	426	13347
GO:0034644	cellular response to UV	biological_process	3.26248	0.0382934	0.625679	0.075	80	6	74	424	13310
GO:0008584	male gonad development	biological_process	3.25664	0.0385177	0.628851	0.0833333	60	5	55	425	13329
GO:0010647	positive regulation of cell communication	biological_process	3.2538	0.0386273	0.630145	0.040131	1221	49	1172	381	12212
GO:0002263	cell activation involved in immune response	biological_process	3.22233	0.0398619	0.64898	0.0645161	124	8	116	422	13268
GO:0019838	growth factor binding	molecular_function	3.222	0.0398753	0.64898	0.0686275	102	7	95	423	13289
GO:0040029	regulation of gene expression. epigenetic	biological_process	3.222	0.0398753	0.64898	0.0686275	102	7	95	423	13289
GO:0006952	defense response	biological_process	3.2134	0.0402195	0.65407	0.0425	800	34	766	396	12618
GO:0046718	viral entry into host cell	biological_process	3.21094	0.0403185	0.655168	0.0740741	81	6	75	424	13309
GO:0070303	negative regulation of stress-activated protein kinase signaling cascade	biological_process	3.19707	0.040882	0.660956	0.0952381	42	4	38	426	13346
GO:1902808	positive regulation of cell cycle G1/S phase transition	biological_process	3.19707	0.040882	0.660956	0.0952381	42	4	38	426	13346
GO:0031497	chromatin assembly	N/A	3.19707	0.040882	0.660956	0.0952381	42	4	38	426	13346
GO:0007159	leukocyte cell-cell adhesion	biological_process	3.19707	0.040882	0.660956	0.0952381	42	4	38	426	13346
GO:0032873	negative regulation of stress-activated MAPK cascade	biological_process	3.19707	0.040882	0.660956	0.0952381	42	4	38	426	13346
GO:0010824	regulation of centrosome duplication	biological_process	3.19707	0.040882	0.660956	0.0952381	42	4	38	426	13346
GO:0019217	regulation of fatty acid metabolic process	biological_process	3.19592	0.0409287	0.660956	0.0819672	61	5	56	425	13328
GO:0046620	regulation of organ growth	biological_process	3.19592	0.0409287	0.660956	0.0819672	61	5	56	425	13328
GO:0052548	regulation of endopeptidase activity	biological_process	3.19144	0.0411127	0.663412	0.0511945	293	15	278	415	13106
GO:0042974	retinoic acid receptor binding	molecular_function	3.18253	0.0414805	0.667278	0.12	25	3	22	427	13362
GO:0001637	G protein-coupled chemoattractant receptor activity	molecular_function	3.18253	0.0414805	0.667278	0.12	25	3	22	427	13362
GO:0030371	translation repressor activity	molecular_function	3.18253	0.0414805	0.667278	0.12	25	3	22	427	13362
GO:0004950	chemokine receptor activity	molecular_function	3.18253	0.0414805	0.667278	0.12	25	3	22	427	13362
GO:0070848	response to growth factor	biological_process	3.18101	0.0415436	0.667777	0.0547945	219	12	207	418	13177
GO:0046943	carboxylic acid transmembrane transporter activity	molecular_function	3.1775	0.0416899	0.669611	0.0679612	103	7	96	423	13288
GO:0051099	positive regulation of binding	biological_process	3.17358	0.0418534	0.671719	0.0608108	148	9	139	421	13245
GO:0045936	negative regulation of phosphate metabolic process	biological_process	3.16621	0.0421631	0.676169	0.0492754	345	17	328	413	13056
GO:0044271	cellular nitrogen compound biosynthetic process	biological_process	3.16062	0.0423995	0.679436	0.0411523	972	40	932	390	12452
GO:0023056	positive regulation of signaling	biological_process	3.15766	0.042525	0.680924	0.0398698	1229	49	1180	381	12204
GO:0009968	negative regulation of signal transduction	biological_process	3.15493	0.0426413	0.682261	0.0414847	916	38	878	392	12506
GO:0010563	negative regulation of phosphorus metabolic process	biological_process	3.1436	0.0431272	0.689335	0.0491329	346	17	329	413	13055
GO:1903322	positive regulation of protein modification by small protein conjugation or removal	biological_process	3.14308	0.0431497	0.689335	0.0634921	126	8	118	422	13266
GO:2000147	positive regulation of cell motility	biological_process	3.14151	0.0432173	0.689887	0.0477387	398	19	379	411	13005
GO:0010648	negative regulation of cell communication	biological_process	3.13406	0.0435407	0.693635	0.0410678	974	40	934	390	12450
GO:0050728	negative regulation of inflammatory response	biological_process	3.13368	0.0435572	0.693635	0.0673077	104	7	97	423	13287
GO:0005342	organic acid transmembrane transporter activity	molecular_function	3.13368	0.0435572	0.693635	0.0673077	104	7	97	423	13287
GO:0048870	cell motility	biological_process	3.12791	0.0438095	0.693635	0.04375	640	28	612	402	12772
GO:0048729	tissue morphogenesis	biological_process	3.12342	0.0440065	0.693635	0.0542986	221	12	209	418	13175
GO:0045814	negative regulation of gene expression. epigenetic	biological_process	3.12335	0.0440095	0.693635	0.0930233	43	4	39	426	13345
GO:0006835	dicarboxylic acid transport	biological_process	3.12335	0.0440095	0.693635	0.0930233	43	4	39	426	13345
GO:0007098	centrosome cycle	biological_process	3.12335	0.0440095	0.693635	0.0930233	43	4	39	426	13345
GO:0014015	positive regulation of gliogenesis	biological_process	3.12335	0.0440095	0.693635	0.0930233	43	4	39	426	13345
GO:0043276	anoikis	biological_process	3.12012	0.0441519	0.693635	0.181818	11	2	9	428	13375
GO:0018995	host cellular component	cellular_component	3.12012	0.0441519	0.693635	0.181818	11	2	9	428	13375
GO:1900006	positive regulation of dendrite development	biological_process	3.12012	0.0441519	0.693635	0.181818	11	2	9	428	13375
GO:0001325	formation of extrachromosomal circular DNA	biological_process	3.12012	0.0441519	0.693635	0.181818	11	2	9	428	13375
GO:0001741	XY body	cellular_component	3.12012	0.0441519	0.693635	0.181818	11	2	9	428	13375
GO:1905048	regulation of metallopeptidase activity	biological_process	3.12012	0.0441519	0.693635	0.181818	11	2	9	428	13375
GO:0005159	insulin-like growth factor receptor binding	molecular_function	3.12012	0.0441519	0.693635	0.181818	11	2	9	428	13375
GO:0032356	oxidized DNA binding	molecular_function	3.12012	0.0441519	0.693635	0.181818	11	2	9	428	13375
GO:0033262	regulation of nuclear cell cycle DNA replication	biological_process	3.12012	0.0441519	0.693635	0.181818	11	2	9	428	13375
GO:0010818	T cell chemotaxis	biological_process	3.12012	0.0441519	0.693635	0.181818	11	2	9	428	13375
GO:0035457	cellular response to interferon-alpha	biological_process	3.12012	0.0441519	0.693635	0.181818	11	2	9	428	13375
GO:0090656	t-circle formation	biological_process	3.12012	0.0441519	0.693635	0.181818	11	2	9	428	13375
GO:0044409	entry into host	biological_process	3.11072	0.0445689	0.699658	0.0722892	83	6	77	424	13307
GO:0023057	negative regulation of signaling	biological_process	3.10767	0.044705	0.701266	0.0409836	976	40	936	390	12448
GO:0090575	RNA polymerase II transcription regulator complex	cellular_component	3.10245	0.044939	0.704405	0.06	150	9	141	421	13243
GO:0062197	cellular response to chemical stress	biological_process	3.08478	0.0457402	0.715333	0.0555556	198	11	187	419	13197
GO:0015868	purine ribonucleotide transport	biological_process	3.08255	0.0458423	0.715333	0.115385	26	3	23	427	13361
GO:0070670	response to interleukin-4	biological_process	3.08255	0.0458423	0.715333	0.115385	26	3	23	427	13361
GO:0098534	centriole assembly	biological_process	3.08255	0.0458423	0.715333	0.115385	26	3	23	427	13361
GO:0051503	adenine nucleotide transport	biological_process	3.08255	0.0458423	0.715333	0.115385	26	3	23	427	13361
GO:0090169	regulation of spindle assembly	biological_process	3.08255	0.0458423	0.715333	0.115385	26	3	23	427	13361
GO:0070301	cellular response to hydrogen peroxide	biological_process	3.07869	0.0460196	0.715952	0.0793651	63	5	58	425	13326
GO:0071479	cellular response to ionizing radiation	biological_process	3.07869	0.0460196	0.715952	0.0793651	63	5	58	425	13326
GO:2000134	negative regulation of G1/S transition of mitotic cell cycle	biological_process	3.07869	0.0460196	0.715952	0.0793651	63	5	58	425	13326
GO:0097306	cellular response to alcohol	biological_process	3.07869	0.0460196	0.715952	0.0793651	63	5	58	425	13326
GO:1903827	regulation of cellular protein localization	N/A	3.07581	0.0461523	0.717481	0.0462555	454	21	433	409	12951
GO:0003006	developmental process involved in reproduction	biological_process	3.07312	0.0462767	0.718878	0.0438312	616	27	589	403	12795
GO:0045639	positive regulation of myeloid cell differentiation	biological_process	3.06198	0.0467951	0.726389	0.0714286	84	6	78	424	13306
GO:0071363	cellular response to growth factor stimulus	biological_process	3.05487	0.0471288	0.730998	0.0552764	199	11	188	419	13196
GO:0042531	positive regulation of tyrosine phosphorylation of STAT protein	biological_process	3.05193	0.0472676	0.730998	0.0909091	44	4	40	426	13344
GO:0043618	regulation of transcription from RNA polymerase II promoter in response to stress	biological_process	3.05193	0.0472676	0.730998	0.0909091	44	4	40	426	13344
GO:0032813	tumor necrosis factor receptor superfamily binding	molecular_function	3.05193	0.0472676	0.730998	0.0909091	44	4	40	426	13344
GO:0060420	regulation of heart growth	biological_process	3.05193	0.0472676	0.730998	0.0909091	44	4	40	426	13344
GO:0120161	regulation of cold-induced thermogenesis	biological_process	3.04804	0.0474518	0.733301	0.0660377	106	7	99	423	13285
GO:0003824	catalytic activity	molecular_function	3.04423	0.0476332	0.735558	0.0347788	4543	158	4385	272	8999
GO:0010629	negative regulation of gene expression	biological_process	3.03388	0.0481287	0.742659	0.042796	701	30	671	400	12713
GO:0002694	regulation of leukocyte activation	biological_process	3.02655	0.0484827	0.747567	0.0465116	430	20	410	410	12974
GO:0001540	amyloid-beta binding	molecular_function	3.02208	0.0487	0.748823	0.078125	64	5	59	425	13325
GO:0001618	virus receptor activity	molecular_function	3.02208	0.0487	0.748823	0.078125	64	5	59	425	13325
GO:0140272	exogenous protein binding	molecular_function	3.02208	0.0487	0.748823	0.078125	64	5	59	425	13325
GO:1902275	regulation of chromatin organization	biological_process	3.02181	0.0487128	0.748823	0.0568182	176	10	166	420	13218
GO:0010557	positive regulation of macromolecule biosynthetic process	biological_process	3.02117	0.048744	0.748823	0.0387812	1444	56	1388	374	11996
GO:0050865	regulation of cell activation	biological_process	3.0185	0.0488746	0.750276	0.0459519	457	21	436	409	12948
GO:0048871	multicellular organismal homeostasis	biological_process	3.01412	0.0490891	0.751803	0.0705882	85	6	79	424	13305
GO:0007409	axonogenesis	biological_process	3.01412	0.0490891	0.751803	0.0705882	85	6	79	424	13305
GO:0106310	protein serine kinase activity	molecular_function	3.01352	0.0491186	0.751803	0.0490798	326	16	310	414	13074
GO:0106311	protein threonine kinase activity	N/A	3.01352	0.0491186	0.751803	0.0490798	326	16	310	414	13074
GO:0050863	regulation of T cell activation	biological_process	3.01156	0.049215	0.752235	0.0509091	275	14	261	416	13123
GO:0019955	cytokine binding	molecular_function	3.00619	0.0494798	0.752235	0.0654206	107	7	100	423	13284
GO:0045934	negative regulation of nucleobase-containing compound metabolic process	biological_process	2.99981	0.0497965	0.752235	0.0397924	1156	46	1110	384	12274
GO:0050900	leukocyte migration	biological_process	2.9988	0.0498467	0.752235	0.0588235	153	9	144	421	13240
GO:0040017	positive regulation of locomotion	biological_process	2.99798	0.0498879	0.752235	0.0469136	405	19	386	411	12998
GO:0032103	positive regulation of response to external stimulus	biological_process	2.99796	0.0498889	0.752235	0.0498339	301	15	286	415	13098
GO:0015865	purine nucleotide transport	biological_process	2.98734	0.0504213	0.752235	0.111111	27	3	24	427	13360
GO:0042304	regulation of fatty acid biosynthetic process	biological_process	2.98734	0.0504213	0.752235	0.111111	27	3	24	427	13360
GO:0001975	response to amphetamine	biological_process	2.98734	0.0504213	0.752235	0.111111	27	3	24	427	13360
GO:0007157	heterophilic cell-cell adhesion via plasma membrane cell adhesion molecules	biological_process	2.98734	0.0504213	0.752235	0.111111	27	3	24	427	13360
GO:0010165	response to X-ray	biological_process	2.98734	0.0504213	0.752235	0.111111	27	3	24	427	13360
GO:0042277	peptide binding	molecular_function	2.98375	0.0506026	0.752235	0.0530973	226	12	214	418	13170
GO:0050810	regulation of steroid biosynthetic process	biological_process	2.9827	0.050656	0.752235	0.0888889	45	4	41	426	13343
GO:0001961	positive regulation of cytokine-mediated signaling pathway	biological_process	2.9827	0.050656	0.752235	0.0888889	45	4	41	426	13343
GO:0034605	cellular response to heat	biological_process	2.9827	0.050656	0.752235	0.0888889	45	4	41	426	13343
GO:0140297	DNA-binding transcription factor binding	molecular_function	2.9686	0.0513752	0.752235	0.0487805	328	16	312	414	13072
GO:0030334	regulation of cell migration	biological_process	2.96817	0.0513975	0.752235	0.0430769	650	28	622	402	12762
GO:0004866	endopeptidase inhibitor activity	molecular_function	2.96712	0.0514512	0.752235	0.0697674	86	6	80	424	13304
GO:0032411	positive regulation of transporter activity	biological_process	2.96712	0.0514512	0.752235	0.0697674	86	6	80	424	13304
GO:0072341	modified amino acid binding	molecular_function	2.96674	0.0514708	0.752235	0.0769231	65	5	60	425	13324
GO:0051702	biological process involved in interaction with symbiont	biological_process	2.96674	0.0514708	0.752235	0.0769231	65	5	60	425	13324
GO:0030175	filopodium	cellular_component	2.96674	0.0514708	0.752235	0.0769231	65	5	60	425	13324
GO:0016331	morphogenesis of embryonic epithelium	biological_process	2.95817	0.0519136	0.752235	0.166667	12	2	10	428	13374
GO:0071732	cellular response to nitric oxide	biological_process	2.95817	0.0519136	0.752235	0.166667	12	2	10	428	13374
GO:0046606	negative regulation of centrosome cycle	biological_process	2.95817	0.0519136	0.752235	0.166667	12	2	10	428	13374
GO:0051095	regulation of helicase activity	biological_process	2.95817	0.0519136	0.752235	0.166667	12	2	10	428	13374
GO:0051255	spindle midzone assembly	biological_process	2.95817	0.0519136	0.752235	0.166667	12	2	10	428	13374
GO:0051412	response to corticosterone	biological_process	2.95817	0.0519136	0.752235	0.166667	12	2	10	428	13374
GO:0001675	acrosome assembly	biological_process	2.95817	0.0519136	0.752235	0.166667	12	2	10	428	13374
GO:0051770	positive regulation of nitric-oxide synthase biosynthetic process	biological_process	2.95817	0.0519136	0.752235	0.166667	12	2	10	428	13374
GO:0001829	trophectodermal cell differentiation	biological_process	2.95817	0.0519136	0.752235	0.166667	12	2	10	428	13374
GO:1905245	regulation of aspartic-type peptidase activity	biological_process	2.95817	0.0519136	0.752235	0.166667	12	2	10	428	13374
GO:0006978	DNA damage response, signal transduction by p53 class mediator resulting in transcription of p21 class mediator	biological_process	2.95817	0.0519136	0.752235	0.166667	12	2	10	428	13374
GO:0008301	DNA binding, bending	molecular_function	2.95817	0.0519136	0.752235	0.166667	12	2	10	428	13374
GO:0034185	apolipoprotein binding	molecular_function	2.95817	0.0519136	0.752235	0.166667	12	2	10	428	13374
GO:0034498	early endosome to Golgi transport	biological_process	2.95817	0.0519136	0.752235	0.166667	12	2	10	428	13374
GO:0010458	exit from mitosis	biological_process	2.95817	0.0519136	0.752235	0.166667	12	2	10	428	13374
GO:0010826	negative regulation of centrosome duplication	biological_process	2.95817	0.0519136	0.752235	0.166667	12	2	10	428	13374
GO:1990868	response to chemokine	biological_process	2.95817	0.0519136	0.752235	0.166667	12	2	10	428	13374
GO:1990869	cellular response to chemokine	biological_process	2.95817	0.0519136	0.752235	0.166667	12	2	10	428	13374
GO:0015012	heparan sulfate proteoglycan biosynthetic process	biological_process	2.95817	0.0519136	0.752235	0.166667	12	2	10	428	13374
GO:0006935	chemotaxis	biological_process	2.95654	0.0519986	0.752235	0.0528634	227	12	215	418	13169
GO:0070374	positive regulation of ERK1 and ERK2 cascade	biological_process	2.95387	0.0521376	0.752235	0.0610687	131	8	123	422	13261
GO:0070507	regulation of microtubule cytoskeleton organization	biological_process	2.95387	0.0521376	0.752235	0.0610687	131	8	123	422	13261
GO:0051248	negative regulation of protein metabolic process	biological_process	2.93996	0.0528677	0.752235	0.0417193	791	33	758	397	12626
GO:0031625	ubiquitin protein ligase binding	molecular_function	2.93815	0.0529636	0.752235	0.0503597	278	14	264	416	13120
GO:0032102	negative regulation of response to external stimulus	biological_process	2.93815	0.0529636	0.752235	0.0503597	278	14	264	416	13120
GO:0050920	regulation of chemotaxis	biological_process	2.93168	0.0533076	0.752235	0.0580645	155	9	146	421	13238
GO:0042330	taxis	biological_process	2.92956	0.0534204	0.752235	0.0526316	228	12	216	418	13168
GO:0032787	monocarboxylic acid metabolic process	biological_process	2.92522	0.0536526	0.752235	0.0477528	356	17	339	413	13045
GO:0044283	small molecule biosynthetic process	biological_process	2.92428	0.0537034	0.752235	0.0484848	330	16	314	414	13070
GO:0004722	protein serine/threonine phosphatase activity	molecular_function	2.92097	0.0538816	0.752235	0.0689655	87	6	81	424	13303
GO:0002682	regulation of immune system process	biological_process	2.91748	0.0540697	0.752235	0.0400763	1048	42	1006	388	12378
GO:0043624	cellular protein complex disassembly	N/A	2.91555	0.054174	0.752235	0.0869565	46	4	42	426	13342
GO:0046425	regulation of receptor signaling pathway via JAK-STAT	biological_process	2.91555	0.054174	0.752235	0.0869565	46	4	42	426	13342
GO:0001906	cell killing	biological_process	2.91555	0.054174	0.752235	0.0869565	46	4	42	426	13342
GO:0030593	neutrophil chemotaxis	biological_process	2.91555	0.054174	0.752235	0.0869565	46	4	42	426	13342
GO:0090342	regulation of cell aging	biological_process	2.91555	0.054174	0.752235	0.0869565	46	4	42	426	13342
GO:0045739	positive regulation of DNA repair	biological_process	2.91264	0.0543321	0.752235	0.0757576	66	5	61	425	13323
GO:0001678	cellular glucose homeostasis	biological_process	2.91264	0.0543321	0.752235	0.0757576	66	5	61	425	13323
GO:0031328	positive regulation of cellular biosynthetic process	biological_process	2.90157	0.0549369	0.752235	0.0383091	1514	58	1456	372	11928
GO:0043090	amino acid import	biological_process	2.89655	0.0552135	0.752235	0.107143	28	3	25	427	13359
GO:0000038	very long-chain fatty acid metabolic process	biological_process	2.89655	0.0552135	0.752235	0.107143	28	3	25	427	13359
GO:0098926	postsynaptic signal transduction	biological_process	2.89655	0.0552135	0.752235	0.107143	28	3	25	427	13359
GO:0007127	meiosis I	biological_process	2.89655	0.0552135	0.752235	0.107143	28	3	25	427	13359
GO:0048471	perinuclear region of cytoplasm	cellular_component	2.88805	0.0556848	0.752235	0.0433333	600	26	574	404	12810
GO:0010638	positive regulation of organelle organization	biological_process	2.8873	0.0557264	0.752235	0.0448065	491	22	469	408	12915
GO:0071482	cellular response to light stimulus	biological_process	2.87563	0.0563806	0.752235	0.0681818	88	6	82	424	13302
GO:1901796	regulation of signal transduction by p53 class mediator	biological_process	2.87563	0.0563806	0.752235	0.0681818	88	6	82	424	13302
GO:0098542	defense response to other organism	biological_process	2.87149	0.0566147	0.752235	0.044316	519	23	496	407	12888
GO:0003018	vascular process in circulatory system	biological_process	2.86608	0.0569219	0.752235	0.0573248	157	9	148	421	13236
GO:0110165	cellular anatomical entity	cellular_component	2.86357	0.0570645	0.752235	0.0316808	13131	416	12715	14	669
GO:0006753	nucleoside phosphate metabolic process	biological_process	2.86236	0.0571335	0.752235	0.0473538	359	17	342	413	13042
GO:0071333	cellular response to glucose stimulus	biological_process	2.8504	0.0578211	0.752235	0.0851064	47	4	43	426	13341
GO:0098657	import into cell	biological_process	2.84497	0.0581358	0.752235	0.0630631	111	7	104	423	13280
GO:2001234	negative regulation of apoptotic signaling pathway	biological_process	2.83799	0.0585431	0.752235	0.0549451	182	10	172	420	13212
GO:0016446	somatic hypermutation of immunoglobulin genes	biological_process	2.81144	0.0601184	0.752235	0.153846	13	2	11	428	13373
GO:0042532	negative regulation of tyrosine phosphorylation of STAT protein	biological_process	2.81144	0.0601184	0.752235	0.153846	13	2	11	428	13373
GO:0042772	DNA damage response, signal transduction resulting in transcription	biological_process	2.81144	0.0601184	0.752235	0.153846	13	2	11	428	13373
GO:0070293	renal absorption	biological_process	2.81144	0.0601184	0.752235	0.153846	13	2	11	428	13373
GO:0044849	estrous cycle	biological_process	2.81144	0.0601184	0.752235	0.153846	13	2	11	428	13373
GO:0045123	cellular extravasation	biological_process	2.81144	0.0601184	0.752235	0.153846	13	2	11	428	13373
GO:0046655	folic acid metabolic process	biological_process	2.81144	0.0601184	0.752235	0.153846	13	2	11	428	13373
GO:2001026	regulation of endothelial cell chemotaxis	biological_process	2.81144	0.0601184	0.752235	0.153846	13	2	11	428	13373
GO:1902170	cellular response to reactive nitrogen species	biological_process	2.81144	0.0601184	0.752235	0.153846	13	2	11	428	13373
GO:1902932	positive regulation of alcohol biosynthetic process	biological_process	2.81144	0.0601184	0.752235	0.153846	13	2	11	428	13373
GO:0051044	positive regulation of membrane protein ectodomain proteolysis	biological_process	2.81144	0.0601184	0.752235	0.153846	13	2	11	428	13373
GO:0032688	negative regulation of interferon-beta production	biological_process	2.81144	0.0601184	0.752235	0.153846	13	2	11	428	13373
GO:0033762	response to glucagon	biological_process	2.81144	0.0601184	0.752235	0.153846	13	2	11	428	13373
GO:0060252	positive regulation of glial cell proliferation	biological_process	2.81144	0.0601184	0.752235	0.153846	13	2	11	428	13373
GO:0010369	chromocenter	cellular_component	2.81144	0.0601184	0.752235	0.153846	13	2	11	428	13373
GO:0035563	positive regulation of chromatin binding	biological_process	2.81144	0.0601184	0.752235	0.153846	13	2	11	428	13373
GO:0070979	protein K11-linked ubiquitination	biological_process	2.80984	0.0602144	0.752235	0.103448	29	3	26	427	13358
GO:0071548	response to dexamethasone	biological_process	2.80984	0.0602144	0.752235	0.103448	29	3	26	427	13358
GO:0007292	female gamete generation	biological_process	2.80984	0.0602144	0.752235	0.103448	29	3	26	427	13358
GO:0010939	regulation of necrotic cell death	biological_process	2.80984	0.0602144	0.752235	0.103448	29	3	26	427	13358
GO:0015175	neutral amino acid transmembrane transporter activity	molecular_function	2.80984	0.0602144	0.752235	0.103448	29	3	26	427	13358
GO:1902807	negative regulation of cell cycle G1/S phase transition	biological_process	2.808	0.0603257	0.752235	0.0735294	68	5	63	425	13321
GO:0071453	cellular response to oxygen levels	biological_process	2.80616	0.0604369	0.752235	0.0625	112	7	105	423	13279
GO:0004857	enzyme inhibitor activity	molecular_function	2.80589	0.060453	0.752235	0.0503876	258	13	245	417	13139
GO:0098552	side of membrane	cellular_component	2.79621	0.0610408	0.752235	0.0492958	284	14	270	416	13114
GO:0000151	ubiquitin ligase complex	cellular_component	2.79621	0.0610408	0.752235	0.0492958	284	14	270	416	13114
GO:0015823	phenylalanine transport	biological_process	2.79216	0.0612889	0.752235	0.5	2	1	1	429	13383
GO:0016102	diterpenoid biosynthetic process	biological_process	2.79216	0.0612889	0.752235	0.5	2	1	1	429	13383
GO:0016362	activin receptor activity, type II	molecular_function	2.79216	0.0612889	0.752235	0.5	2	1	1	429	13383
GO:0102033	long-chain fatty acid omega-hydroxylase activity	molecular_function	2.79216	0.0612889	0.752235	0.5	2	1	1	429	13383
GO:0016713	oxidoreductase activity, acting on paired donors, with incorporation or reduction of molecular oxygen, reduced iron-sulfur protein as one donor, and incorporation of one atom of oxygen	molecular_function	2.79216	0.0612889	0.752235	0.5	2	1	1	429	13383
GO:0042268	regulation of cytolysis	biological_process	2.79216	0.0612889	0.752235	0.5	2	1	1	429	13383
GO:0042488	positive regulation of odontogenesis of dentin-containing tooth	biological_process	2.79216	0.0612889	0.752235	0.5	2	1	1	429	13383
GO:0042571	immunoglobulin complex, circulating	cellular_component	2.79216	0.0612889	0.752235	0.5	2	1	1	429	13383
GO:0017159	pantetheine hydrolase activity	molecular_function	2.79216	0.0612889	0.752235	0.5	2	1	1	429	13383
GO:0042585	germinal vesicle	cellular_component	2.79216	0.0612889	0.752235	0.5	2	1	1	429	13383
GO:0043007	maintenance of rDNA	biological_process	2.79216	0.0612889	0.752235	0.5	2	1	1	429	13383
GO:0043377	negative regulation of CD8-positive, alpha-beta T cell differentiation	biological_process	2.79216	0.0612889	0.752235	0.5	2	1	1	429	13383
GO:0043891	glyceraldehyde-3-phosphate dehydrogenase (NAD(P)+) (phosphorylating) activity	molecular_function	2.79216	0.0612889	0.752235	0.5	2	1	1	429	13383
GO:0019058	viral life cycle	biological_process	2.79216	0.0612889	0.752235	0.5	2	1	1	429	13383
GO:0019060	intracellular transport of viral protein in host cell	biological_process	2.79216	0.0612889	0.752235	0.5	2	1	1	429	13383
GO:0070052	collagen V binding	molecular_function	2.79216	0.0612889	0.752235	0.5	2	1	1	429	13383
GO:0070251	pristanate-CoA ligase activity	molecular_function	2.79216	0.0612889	0.752235	0.5	2	1	1	429	13383
GO:0044779	meiotic spindle checkpoint signaling	biological_process	2.79216	0.0612889	0.752235	0.5	2	1	1	429	13383
GO:0070510	regulation of histone H4-K20 methylation	biological_process	2.79216	0.0612889	0.752235	0.5	2	1	1	429	13383
GO:0019860	uracil metabolic process	biological_process	2.79216	0.0612889	0.752235	0.5	2	1	1	429	13383
GO:0045578	negative regulation of B cell differentiation	biological_process	2.79216	0.0612889	0.752235	0.5	2	1	1	429	13383
GO:0045583	regulation of cytotoxic T cell differentiation	biological_process	2.79216	0.0612889	0.752235	0.5	2	1	1	429	13383
GO:0045585	positive regulation of cytotoxic T cell differentiation	biological_process	2.79216	0.0612889	0.752235	0.5	2	1	1	429	13383
GO:0071283	cellular response to iron(III) ion	biological_process	2.79216	0.0612889	0.752235	0.5	2	1	1	429	13383
GO:0071357	cellular response to type I interferon	biological_process	2.79216	0.0612889	0.752235	0.5	2	1	1	429	13383
GO:0071373	cellular response to luteinizing hormone stimulus	biological_process	2.79216	0.0612889	0.752235	0.5	2	1	1	429	13383
GO:0071403	cellular response to high density lipoprotein particle stimulus	biological_process	2.79216	0.0612889	0.752235	0.5	2	1	1	429	13383
GO:0045870	positive regulation of single stranded viral RNA replication via double stranded DNA intermediate	biological_process	2.79216	0.0612889	0.752235	0.5	2	1	1	429	13383
GO:0046013	regulation of T cell homeostatic proliferation	biological_process	2.79216	0.0612889	0.752235	0.5	2	1	1	429	13383
GO:0045918	negative regulation of cytolysis	biological_process	2.79216	0.0612889	0.752235	0.5	2	1	1	429	13383
GO:0046032	ADP catabolic process	biological_process	2.79216	0.0612889	0.752235	0.5	2	1	1	429	13383
GO:0045957	negative regulation of complement activation, alternative pathway	biological_process	2.79216	0.0612889	0.752235	0.5	2	1	1	429	13383
GO:0071503	response to heparin	biological_process	2.79216	0.0612889	0.752235	0.5	2	1	1	429	13383
GO:0071505	response to mycophenolic acid	biological_process	2.79216	0.0612889	0.752235	0.5	2	1	1	429	13383
GO:0071506	cellular response to mycophenolic acid	biological_process	2.79216	0.0612889	0.752235	0.5	2	1	1	429	13383
GO:0046072	dTDP metabolic process	biological_process	2.79216	0.0612889	0.752235	0.5	2	1	1	429	13383
GO:0046077	dUDP metabolic process	biological_process	2.79216	0.0612889	0.752235	0.5	2	1	1	429	13383
GO:1900003	regulation of serine-type endopeptidase activity	biological_process	2.79216	0.0612889	0.752235	0.5	2	1	1	429	13383
GO:1900004	negative regulation of serine-type endopeptidase activity	biological_process	2.79216	0.0612889	0.752235	0.5	2	1	1	429	13383
GO:0046105	thymidine biosynthetic process	biological_process	2.79216	0.0612889	0.752235	0.5	2	1	1	429	13383
GO:0046120	deoxyribonucleoside biosynthetic process	biological_process	2.79216	0.0612889	0.752235	0.5	2	1	1	429	13383
GO:0046126	pyrimidine deoxyribonucleoside biosynthetic process	biological_process	2.79216	0.0612889	0.752235	0.5	2	1	1	429	13383
GO:1900141	regulation of oligodendrocyte apoptotic process	biological_process	2.79216	0.0612889	0.752235	0.5	2	1	1	429	13383
GO:1900149	positive regulation of Schwann cell migration	biological_process	2.79216	0.0612889	0.752235	0.5	2	1	1	429	13383
GO:1900195	positive regulation of oocyte maturation	biological_process	2.79216	0.0612889	0.752235	0.5	2	1	1	429	13383
GO:1900240	negative regulation of phenotypic switching	biological_process	2.79216	0.0612889	0.752235	0.5	2	1	1	429	13383
GO:1900239	regulation of phenotypic switching	biological_process	2.79216	0.0612889	0.752235	0.5	2	1	1	429	13383
GO:2000276	negative regulation of oxidative phosphorylation uncoupler activity	biological_process	2.79216	0.0612889	0.752235	0.5	2	1	1	429	13383
GO:2000309	positive regulation of tumor necrosis factor (ligand) superfamily member 11 production	biological_process	2.79216	0.0612889	0.752235	0.5	2	1	1	429	13383
GO:2000409	positive regulation of T cell extravasation	biological_process	2.79216	0.0612889	0.752235	0.5	2	1	1	429	13383
GO:0021986	habenula development	biological_process	2.79216	0.0612889	0.752235	0.5	2	1	1	429	13383
GO:2000451	positive regulation of CD8-positive, alpha-beta T cell extravasation	biological_process	2.79216	0.0612889	0.752235	0.5	2	1	1	429	13383
GO:2000458	regulation of astrocyte chemotaxis	biological_process	2.79216	0.0612889	0.752235	0.5	2	1	1	429	13383
GO:2000471	regulation of hematopoietic stem cell migration	biological_process	2.79216	0.0612889	0.752235	0.5	2	1	1	429	13383
GO:2000473	positive regulation of hematopoietic stem cell migration	biological_process	2.79216	0.0612889	0.752235	0.5	2	1	1	429	13383
GO:0072108	positive regulation of mesenchymal to epithelial transition involved in metanephros morphogenesis	biological_process	2.79216	0.0612889	0.752235	0.5	2	1	1	429	13383
GO:0072110	glomerular mesangial cell proliferation	biological_process	2.79216	0.0612889	0.752235	0.5	2	1	1	429	13383
GO:0072189	ureter development	biological_process	2.79216	0.0612889	0.752235	0.5	2	1	1	429	13383
GO:2000620	positive regulation of histone H4-K16 acetylation	biological_process	2.79216	0.0612889	0.752235	0.5	2	1	1	429	13383
GO:0046900	tetrahydrofolylpolyglutamate metabolic process	biological_process	2.79216	0.0612889	0.752235	0.5	2	1	1	429	13383
GO:2000909	regulation of sterol import	biological_process	2.79216	0.0612889	0.752235	0.5	2	1	1	429	13383
GO:2001013	epithelial cell proliferation involved in renal tubule morphogenesis	biological_process	2.79216	0.0612889	0.752235	0.5	2	1	1	429	13383
GO:2001108	positive regulation of Rho guanyl-nucleotide exchange factor activity	biological_process	2.79216	0.0612889	0.752235	0.5	2	1	1	429	13383
GO:0097155	fasciculation of sensory neuron axon	biological_process	2.79216	0.0612889	0.752235	0.5	2	1	1	429	13383
GO:0072679	thymocyte migration	biological_process	2.79216	0.0612889	0.752235	0.5	2	1	1	429	13383
GO:2001295	malonyl-CoA biosynthetic process	biological_process	2.79216	0.0612889	0.752235	0.5	2	1	1	429	13383
GO:0047710	bis(5'-adenosyl)-triphosphatase activity	molecular_function	2.79216	0.0612889	0.752235	0.5	2	1	1	429	13383
GO:0047747	cholate-CoA ligase activity	molecular_function	2.79216	0.0612889	0.752235	0.5	2	1	1	429	13383
GO:1901674	regulation of histone H3-K27 acetylation	biological_process	2.79216	0.0612889	0.752235	0.5	2	1	1	429	13383
GO:1902102	regulation of metaphase/anaphase transition of meiotic cell cycle	biological_process	2.79216	0.0612889	0.752235	0.5	2	1	1	429	13383
GO:1902103	negative regulation of metaphase/anaphase transition of meiotic cell cycle	biological_process	2.79216	0.0612889	0.752235	0.5	2	1	1	429	13383
GO:1901994	negative regulation of meiotic cell cycle phase transition	biological_process	2.79216	0.0612889	0.752235	0.5	2	1	1	429	13383
GO:1902298	cell cycle DNA replication maintenance of fidelity	biological_process	2.79216	0.0612889	0.752235	0.5	2	1	1	429	13383
GO:1902567	negative regulation of eosinophil activation	biological_process	2.79216	0.0612889	0.752235	0.5	2	1	1	429	13383
GO:1902571	regulation of serine-type peptidase activity	biological_process	2.79216	0.0612889	0.752235	0.5	2	1	1	429	13383
GO:1902572	negative regulation of serine-type peptidase activity	biological_process	2.79216	0.0612889	0.752235	0.5	2	1	1	429	13383
GO:1902595	regulation of DNA replication origin binding	biological_process	2.79216	0.0612889	0.752235	0.5	2	1	1	429	13383
GO:0048686	regulation of sprouting of injured axon	biological_process	2.79216	0.0612889	0.752235	0.5	2	1	1	429	13383
GO:0048690	regulation of axon extension involved in regeneration	biological_process	2.79216	0.0612889	0.752235	0.5	2	1	1	429	13383
GO:1902631	negative regulation of membrane hyperpolarization	biological_process	2.79216	0.0612889	0.752235	0.5	2	1	1	429	13383
GO:0000022	mitotic spindle elongation	biological_process	2.79216	0.0612889	0.752235	0.5	2	1	1	429	13383
GO:0000150	DNA strand exchange activity	molecular_function	2.79216	0.0612889	0.752235	0.5	2	1	1	429	13383
GO:1902954	regulation of early endosome to recycling endosome transport	biological_process	2.79216	0.0612889	0.752235	0.5	2	1	1	429	13383
GO:1902962	regulation of metalloendopeptidase activity involved in amyloid precursor protein catabolic process	biological_process	2.79216	0.0612889	0.752235	0.5	2	1	1	429	13383
GO:1902963	negative regulation of metalloendopeptidase activity involved in amyloid precursor protein catabolic process	biological_process	2.79216	0.0612889	0.752235	0.5	2	1	1	429	13383
GO:1902996	regulation of neurofibrillary tangle assembly	biological_process	2.79216	0.0612889	0.752235	0.5	2	1	1	429	13383
GO:0050197	phytanate-CoA ligase activity	molecular_function	2.79216	0.0612889	0.752235	0.5	2	1	1	429	13383
GO:0099178	regulation of retrograde trans-synaptic signaling by endocanabinoid	biological_process	2.79216	0.0612889	0.752235	0.5	2	1	1	429	13383
GO:0000320	re-entry into mitotic cell cycle	biological_process	2.79216	0.0612889	0.752235	0.5	2	1	1	429	13383
GO:0000406	double-strand/single-strand DNA junction binding	molecular_function	2.79216	0.0612889	0.752235	0.5	2	1	1	429	13383
GO:0000701	purine-specific mismatch base pair DNA N-glycosylase activity	molecular_function	2.79216	0.0612889	0.752235	0.5	2	1	1	429	13383
GO:0000939	inner kinetochore	cellular_component	2.79216	0.0612889	0.752235	0.5	2	1	1	429	13383
GO:0050957	equilibrioception	biological_process	2.79216	0.0612889	0.752235	0.5	2	1	1	429	13383
GO:0075506	entry of viral genome into host nucleus through nuclear pore complex via importin	biological_process	2.79216	0.0612889	0.752235	0.5	2	1	1	429	13383
GO:1903964	monounsaturated fatty acid metabolic process	biological_process	2.79216	0.0612889	0.752235	0.5	2	1	1	429	13383
GO:1903966	monounsaturated fatty acid biosynthetic process	biological_process	2.79216	0.0612889	0.752235	0.5	2	1	1	429	13383
GO:1903984	positive regulation of TRAIL-activated apoptotic signaling pathway	biological_process	2.79216	0.0612889	0.752235	0.5	2	1	1	429	13383
GO:0051231	spindle elongation	biological_process	2.79216	0.0612889	0.752235	0.5	2	1	1	429	13383
GO:1904170	regulation of bleb assembly	biological_process	2.79216	0.0612889	0.752235	0.5	2	1	1	429	13383
GO:1904172	positive regulation of bleb assembly	biological_process	2.79216	0.0612889	0.752235	0.5	2	1	1	429	13383
GO:0051307	meiotic chromosome separation	biological_process	2.79216	0.0612889	0.752235	0.5	2	1	1	429	13383
GO:1904300	positive regulation of transcytosis	biological_process	2.79216	0.0612889	0.752235	0.5	2	1	1	429	13383
GO:1904298	regulation of transcytosis	biological_process	2.79216	0.0612889	0.752235	0.5	2	1	1	429	13383
GO:1904409	regulation of secretory granule organization	biological_process	2.79216	0.0612889	0.752235	0.5	2	1	1	429	13383
GO:1904411	positive regulation of secretory granule organization	biological_process	2.79216	0.0612889	0.752235	0.5	2	1	1	429	13383
GO:1904440	positive regulation of iron ion import across plasma membrane	biological_process	2.79216	0.0612889	0.752235	0.5	2	1	1	429	13383
GO:1904447	folate import across plasma membrane	biological_process	2.79216	0.0612889	0.752235	0.5	2	1	1	429	13383
GO:0051548	negative regulation of keratinocyte migration	biological_process	2.79216	0.0612889	0.752235	0.5	2	1	1	429	13383
GO:0051598	meiotic recombination checkpoint signaling	biological_process	2.79216	0.0612889	0.752235	0.5	2	1	1	429	13383
GO:1904556	L-tryptophan transmembrane transport	biological_process	2.79216	0.0612889	0.752235	0.5	2	1	1	429	13383
GO:0001855	complement component C4b binding	molecular_function	2.79216	0.0612889	0.752235	0.5	2	1	1	429	13383
GO:0051835	positive regulation of synapse structural plasticity	biological_process	2.79216	0.0612889	0.752235	0.5	2	1	1	429	13383
GO:0001970	positive regulation of activation of membrane attack complex	biological_process	2.79216	0.0612889	0.752235	0.5	2	1	1	429	13383
GO:0001971	negative regulation of activation of membrane attack complex	biological_process	2.79216	0.0612889	0.752235	0.5	2	1	1	429	13383
GO:0002094	polyprenyltransferase activity	molecular_function	2.79216	0.0612889	0.752235	0.5	2	1	1	429	13383
GO:0051958	methotrexate transport	biological_process	2.79216	0.0612889	0.752235	0.5	2	1	1	429	13383
GO:0002118	aggressive behavior	biological_process	2.79216	0.0612889	0.752235	0.5	2	1	1	429	13383
GO:1904891	positive regulation of excitatory synapse assembly	biological_process	2.79216	0.0612889	0.752235	0.5	2	1	1	429	13383
GO:0002138	retinoic acid biosynthetic process	biological_process	2.79216	0.0612889	0.752235	0.5	2	1	1	429	13383
GO:1904975	response to bleomycin	biological_process	2.79216	0.0612889	0.752235	0.5	2	1	1	429	13383
GO:1904976	cellular response to bleomycin	biological_process	2.79216	0.0612889	0.752235	0.5	2	1	1	429	13383
GO:1905099	positive regulation of guanyl-nucleotide exchange factor activity	biological_process	2.79216	0.0612889	0.752235	0.5	2	1	1	429	13383
GO:1905132	regulation of meiotic chromosome separation	biological_process	2.79216	0.0612889	0.752235	0.5	2	1	1	429	13383
GO:1905133	negative regulation of meiotic chromosome separation	biological_process	2.79216	0.0612889	0.752235	0.5	2	1	1	429	13383
GO:0002268	follicular dendritic cell differentiation	biological_process	2.79216	0.0612889	0.752235	0.5	2	1	1	429	13383
GO:0002304	gamma-delta intraepithelial T cell differentiation	biological_process	2.79216	0.0612889	0.752235	0.5	2	1	1	429	13383
GO:0002305	CD8-positive, gamma-delta intraepithelial T cell differentiation	biological_process	2.79216	0.0612889	0.752235	0.5	2	1	1	429	13383
GO:1905167	positive regulation of lysosomal protein catabolic process	biological_process	2.79216	0.0612889	0.752235	0.5	2	1	1	429	13383
GO:1905178	regulation of cardiac muscle tissue regeneration	biological_process	2.79216	0.0612889	0.752235	0.5	2	1	1	429	13383
GO:1905179	negative regulation of cardiac muscle tissue regeneration	biological_process	2.79216	0.0612889	0.752235	0.5	2	1	1	429	13383
GO:1905384	regulation of protein localization to presynapse	biological_process	2.79216	0.0612889	0.752235	0.5	2	1	1	429	13383
GO:1905386	positive regulation of protein localization to presynapse	biological_process	2.79216	0.0612889	0.752235	0.5	2	1	1	429	13383
GO:0002678	positive regulation of chronic inflammatory response	biological_process	2.79216	0.0612889	0.752235	0.5	2	1	1	429	13383
GO:0002841	negative regulation of T cell mediated immune response to tumor cell	biological_process	2.79216	0.0612889	0.752235	0.5	2	1	1	429	13383
GO:0002876	positive regulation of chronic inflammatory response to antigenic stimulus	biological_process	2.79216	0.0612889	0.752235	0.5	2	1	1	429	13383
GO:1905775	negative regulation of DNA helicase activity	biological_process	2.79216	0.0612889	0.752235	0.5	2	1	1	429	13383
GO:1905786	positive regulation of anaphase-promoting complex-dependent catabolic process	biological_process	2.79216	0.0612889	0.752235	0.5	2	1	1	429	13383
GO:1905916	negative regulation of cell differentiation involved in phenotypic switching	biological_process	2.79216	0.0612889	0.752235	0.5	2	1	1	429	13383
GO:1905931	negative regulation of vascular associated smooth muscle cell differentiation involved in phenotypic switching	biological_process	2.79216	0.0612889	0.752235	0.5	2	1	1	429	13383
GO:0003366	cell-matrix adhesion involved in ameboidal cell migration	biological_process	2.79216	0.0612889	0.752235	0.5	2	1	1	429	13383
GO:0003829	beta-1,3-galactosyl-O-glycosyl-glycoprotein beta-1,6-N-acetylglucosaminyltransferase activity	molecular_function	2.79216	0.0612889	0.752235	0.5	2	1	1	429	13383
GO:0003918	DNA topoisomerase type II (double strand cut, ATP-hydrolyzing) activity	molecular_function	2.79216	0.0612889	0.752235	0.5	2	1	1	429	13383
GO:0003977	UDP-N-acetylglucosamine diphosphorylase activity	molecular_function	2.79216	0.0612889	0.752235	0.5	2	1	1	429	13383
GO:0003989	acetyl-CoA carboxylase activity	molecular_function	2.79216	0.0612889	0.752235	0.5	2	1	1	429	13383
GO:0004146	dihydrofolate reductase activity	molecular_function	2.79216	0.0612889	0.752235	0.5	2	1	1	429	13383
GO:0004161	dimethylallyltranstransferase activity	molecular_function	2.79216	0.0612889	0.752235	0.5	2	1	1	429	13383
GO:0004329	formate-tetrahydrofolate ligase activity	molecular_function	2.79216	0.0612889	0.752235	0.5	2	1	1	429	13383
GO:0004337	geranyltranstransferase activity	molecular_function	2.79216	0.0612889	0.752235	0.5	2	1	1	429	13383
GO:0004365	glyceraldehyde-3-phosphate dehydrogenase (NAD+) (phosphorylating) activity	molecular_function	2.79216	0.0612889	0.752235	0.5	2	1	1	429	13383
GO:0030158	protein xylosyltransferase activity	molecular_function	2.79216	0.0612889	0.752235	0.5	2	1	1	429	13383
GO:0004797	thymidine kinase activity	molecular_function	2.79216	0.0612889	0.752235	0.5	2	1	1	429	13383
GO:0004798	thymidylate kinase activity	molecular_function	2.79216	0.0612889	0.752235	0.5	2	1	1	429	13383
GO:0004830	tryptophan-tRNA ligase activity	molecular_function	2.79216	0.0612889	0.752235	0.5	2	1	1	429	13383
GO:0005004	GPI-linked ephrin receptor activity	molecular_function	2.79216	0.0612889	0.752235	0.5	2	1	1	429	13383
GO:0030451	regulation of complement activation, alternative pathway	biological_process	2.79216	0.0612889	0.752235	0.5	2	1	1	429	13383
GO:0140360	cyclic-GMP-AMP transmembrane transporter activity	molecular_function	2.79216	0.0612889	0.752235	0.5	2	1	1	429	13383
GO:0030527	structural constituent of chromatin	molecular_function	2.79216	0.0612889	0.752235	0.5	2	1	1	429	13383
GO:0004998	transferrin receptor activity	molecular_function	2.79216	0.0612889	0.752235	0.5	2	1	1	429	13383
GO:0004999	vasoactive intestinal polypeptide receptor activity	molecular_function	2.79216	0.0612889	0.752235	0.5	2	1	1	429	13383
GO:0005146	leukemia inhibitory factor receptor binding	molecular_function	2.79216	0.0612889	0.752235	0.5	2	1	1	429	13383
GO:0030581	symbiont intracellular protein transport in host	biological_process	2.79216	0.0612889	0.752235	0.5	2	1	1	429	13383
GO:0005157	macrophage colony-stimulating factor receptor binding	molecular_function	2.79216	0.0612889	0.752235	0.5	2	1	1	429	13383
GO:0031106	septin ring organization	biological_process	2.79216	0.0612889	0.752235	0.5	2	1	1	429	13383
GO:0005873	plus-end kinesin complex	cellular_component	2.79216	0.0612889	0.752235	0.5	2	1	1	429	13383
GO:0005880	nuclear microtubule	cellular_component	2.79216	0.0612889	0.752235	0.5	2	1	1	429	13383
GO:0005893	interleukin-2 receptor complex	cellular_component	2.79216	0.0612889	0.752235	0.5	2	1	1	429	13383
GO:0005971	ribonucleoside-diphosphate reductase complex	cellular_component	2.79216	0.0612889	0.752235	0.5	2	1	1	429	13383
GO:0006227	dUDP biosynthetic process	biological_process	2.79216	0.0612889	0.752235	0.5	2	1	1	429	13383
GO:0006231	dTMP biosynthetic process	biological_process	2.79216	0.0612889	0.752235	0.5	2	1	1	429	13383
GO:0006233	dTDP biosynthetic process	biological_process	2.79216	0.0612889	0.752235	0.5	2	1	1	429	13383
GO:0031727	CCR2 chemokine receptor binding	molecular_function	2.79216	0.0612889	0.752235	0.5	2	1	1	429	13383
GO:0006436	tryptophanyl-tRNA aminoacylation	biological_process	2.79216	0.0612889	0.752235	0.5	2	1	1	429	13383
GO:0006624	vacuolar protein processing	biological_process	2.79216	0.0612889	0.752235	0.5	2	1	1	429	13383
GO:0032571	response to vitamin K	biological_process	2.79216	0.0612889	0.752235	0.5	2	1	1	429	13383
GO:0032804	negative regulation of low-density lipoprotein particle receptor catabolic process	biological_process	2.79216	0.0612889	0.752235	0.5	2	1	1	429	13383
GO:0032832	regulation of CD4-positive, CD25-positive, alpha-beta regulatory T cell differentiation involved in immune response	biological_process	2.79216	0.0612889	0.752235	0.5	2	1	1	429	13383
GO:0032834	positive regulation of CD4-positive, CD25-positive, alpha-beta regulatory T cell differentiation involved in immune response	biological_process	2.79216	0.0612889	0.752235	0.5	2	1	1	429	13383
GO:0032900	negative regulation of neurotrophin production	biological_process	2.79216	0.0612889	0.752235	0.5	2	1	1	429	13383
GO:0032902	nerve growth factor production	biological_process	2.79216	0.0612889	0.752235	0.5	2	1	1	429	13383
GO:0032898	neurotrophin production	biological_process	2.79216	0.0612889	0.752235	0.5	2	1	1	429	13383
GO:0033257	Bcl3/NF-kappaB2 complex	cellular_component	2.79216	0.0612889	0.752235	0.5	2	1	1	429	13383
GO:0033383	geranyl diphosphate metabolic process	biological_process	2.79216	0.0612889	0.752235	0.5	2	1	1	429	13383
GO:0033384	geranyl diphosphate biosynthetic process	biological_process	2.79216	0.0612889	0.752235	0.5	2	1	1	429	13383
GO:0033504	floor plate development	biological_process	2.79216	0.0612889	0.752235	0.5	2	1	1	429	13383
GO:0008109	N-acetyllactosaminide beta-1,6-N-acetylglucosaminyltransferase activity	molecular_function	2.79216	0.0612889	0.752235	0.5	2	1	1	429	13383
GO:0008355	olfactory learning	biological_process	2.79216	0.0612889	0.752235	0.5	2	1	1	429	13383
GO:0033823	procollagen glucosyltransferase activity	molecular_function	2.79216	0.0612889	0.752235	0.5	2	1	1	429	13383
GO:0008475	procollagen-lysine 5-dioxygenase activity	molecular_function	2.79216	0.0612889	0.752235	0.5	2	1	1	429	13383
GO:0008798	beta-aspartyl-peptidase activity	molecular_function	2.79216	0.0612889	0.752235	0.5	2	1	1	429	13383
GO:0009032	thymidine phosphorylase activity	molecular_function	2.79216	0.0612889	0.752235	0.5	2	1	1	429	13383
GO:0034514	mitochondrial unfolded protein response	biological_process	2.79216	0.0612889	0.752235	0.5	2	1	1	429	13383
GO:0060066	oviduct development	biological_process	2.79216	0.0612889	0.752235	0.5	2	1	1	429	13383
GO:0009183	purine deoxyribonucleoside diphosphate biosynthetic process	biological_process	2.79216	0.0612889	0.752235	0.5	2	1	1	429	13383
GO:0009196	pyrimidine deoxyribonucleoside diphosphate metabolic process	biological_process	2.79216	0.0612889	0.752235	0.5	2	1	1	429	13383
GO:0009197	pyrimidine deoxyribonucleoside diphosphate biosynthetic process	biological_process	2.79216	0.0612889	0.752235	0.5	2	1	1	429	13383
GO:0034669	integrin alpha4-beta7 complex	cellular_component	2.79216	0.0612889	0.752235	0.5	2	1	1	429	13383
GO:0009257	10-formyltetrahydrofolate biosynthetic process	biological_process	2.79216	0.0612889	0.752235	0.5	2	1	1	429	13383
GO:0034758	positive regulation of iron ion transport	biological_process	2.79216	0.0612889	0.752235	0.5	2	1	1	429	13383
GO:0034761	positive regulation of iron ion transmembrane transport	biological_process	2.79216	0.0612889	0.752235	0.5	2	1	1	429	13383
GO:0120250	fatty acid omega-hydroxylase activity	molecular_function	2.79216	0.0612889	0.752235	0.5	2	1	1	429	13383
GO:0060426	lung vasculature development	biological_process	2.79216	0.0612889	0.752235	0.5	2	1	1	429	13383
GO:0060557	positive regulation of vitamin D biosynthetic process	biological_process	2.79216	0.0612889	0.752235	0.5	2	1	1	429	13383
GO:0060559	positive regulation of calcidiol 1-monooxygenase activity	biological_process	2.79216	0.0612889	0.752235	0.5	2	1	1	429	13383
GO:0060620	regulation of cholesterol import	biological_process	2.79216	0.0612889	0.752235	0.5	2	1	1	429	13383
GO:0035189	Rb-E2F complex	cellular_component	2.79216	0.0612889	0.752235	0.5	2	1	1	429	13383
GO:0010751	negative regulation of nitric oxide mediated signal transduction	biological_process	2.79216	0.0612889	0.752235	0.5	2	1	1	429	13383
GO:0010754	negative regulation of cGMP-mediated signaling	biological_process	2.79216	0.0612889	0.752235	0.5	2	1	1	429	13383
GO:0010767	regulation of transcription from RNA polymerase II promoter in response to UV-induced DNA damage	biological_process	2.79216	0.0612889	0.752235	0.5	2	1	1	429	13383
GO:0060763	mammary duct terminal end bud growth	biological_process	2.79216	0.0612889	0.752235	0.5	2	1	1	429	13383
GO:0035402	histone kinase activity (H3-T11 specific)	molecular_function	2.79216	0.0612889	0.752235	0.5	2	1	1	429	13383
GO:0035407	histone H3-T11 phosphorylation	biological_process	2.79216	0.0612889	0.752235	0.5	2	1	1	429	13383
GO:0060836	lymphatic endothelial cell differentiation	biological_process	2.79216	0.0612889	0.752235	0.5	2	1	1	429	13383
GO:0060841	venous blood vessel development	biological_process	2.79216	0.0612889	0.752235	0.5	2	1	1	429	13383
GO:0035606	peptidyl-cysteine S-trans-nitrosylation	biological_process	2.79216	0.0612889	0.752235	0.5	2	1	1	429	13383
GO:0035717	chemokine (C-C motif) ligand 7 binding	molecular_function	2.79216	0.0612889	0.752235	0.5	2	1	1	429	13383
GO:0061394	regulation of transcription from RNA polymerase II promoter in response to arsenic-containing substance	biological_process	2.79216	0.0612889	0.752235	0.5	2	1	1	429	13383
GO:0061507	cyclic-GMP-AMP binding	molecular_function	2.79216	0.0612889	0.752235	0.5	2	1	1	429	13383
GO:0035983	response to trichostatin A	biological_process	2.79216	0.0612889	0.752235	0.5	2	1	1	429	13383
GO:0035984	cellular response to trichostatin A	biological_process	2.79216	0.0612889	0.752235	0.5	2	1	1	429	13383
GO:0035985	senescence-associated heterochromatin focus	cellular_component	2.79216	0.0612889	0.752235	0.5	2	1	1	429	13383
GO:0035986	senescence-associated heterochromatin focus assembly	biological_process	2.79216	0.0612889	0.752235	0.5	2	1	1	429	13383
GO:0061749	forked DNA-dependent helicase activity	molecular_function	2.79216	0.0612889	0.752235	0.5	2	1	1	429	13383
GO:1990184	amino acid transport complex	cellular_component	2.79216	0.0612889	0.752235	0.5	2	1	1	429	13383
GO:0061928	glutathione specific gamma-glutamylcyclotransferase activity	molecular_function	2.79216	0.0612889	0.752235	0.5	2	1	1	429	13383
GO:1990426	mitotic recombination-dependent replication fork processing	biological_process	2.79216	0.0612889	0.752235	0.5	2	1	1	429	13383
GO:1990505	mitotic DNA replication maintenance of fidelity	biological_process	2.79216	0.0612889	0.752235	0.5	2	1	1	429	13383
GO:1990622	CHOP-ATF3 complex	cellular_component	2.79216	0.0612889	0.752235	0.5	2	1	1	429	13383
GO:1990682	CSF1-CSF1R complex	cellular_component	2.79216	0.0612889	0.752235	0.5	2	1	1	429	13383
GO:1990683	DNA double-strand break attachment to nuclear envelope	biological_process	2.79216	0.0612889	0.752235	0.5	2	1	1	429	13383
GO:0038131	neuregulin receptor activity	molecular_function	2.79216	0.0612889	0.752235	0.5	2	1	1	429	13383
GO:0038143	ERBB3:ERBB2 complex	cellular_component	2.79216	0.0612889	0.752235	0.5	2	1	1	429	13383
GO:0090264	regulation of immune complex clearance by monocytes and macrophages	biological_process	2.79216	0.0612889	0.752235	0.5	2	1	1	429	13383
GO:0015196	L-tryptophan transmembrane transporter activity	molecular_function	2.79216	0.0612889	0.752235	0.5	2	1	1	429	13383
GO:0015350	methotrexate transmembrane transporter activity	molecular_function	2.79216	0.0612889	0.752235	0.5	2	1	1	429	13383
GO:0004674	protein serine/threonine kinase activity	molecular_function	2.79024	0.0614067	0.753236	0.0462725	389	18	371	412	13013
GO:0071326	cellular response to monosaccharide stimulus	biological_process	2.78715	0.0615962	0.754228	0.0833333	48	4	44	426	13340
GO:0071331	cellular response to hexose stimulus	biological_process	2.78715	0.0615962	0.754228	0.0833333	48	4	44	426	13340
GO:2001259	positive regulation of cation channel activity	biological_process	2.78715	0.0615962	0.754228	0.0833333	48	4	44	426	13340
GO:0051346	negative regulation of hydrolase activity	biological_process	2.77251	0.0625051	0.764907	0.0512821	234	12	222	418	13162
GO:0018193	peptidyl-amino acid modification	biological_process	2.76872	0.062742	0.767354	0.0417246	719	30	689	400	12695
GO:0032946	positive regulation of mononuclear cell proliferation	biological_process	2.76791	0.0627933	0.767531	0.0619469	113	7	106	423	13278
GO:0120162	positive regulation of cold-induced thermogenesis	biological_process	2.75738	0.0634579	0.7752	0.0724638	69	5	64	425	13320
GO:0045892	negative regulation of transcription, DNA-templated	biological_process	2.74721	0.0641066	0.782664	0.039959	976	39	937	391	12447
GO:0030414	peptidase inhibitor activity	molecular_function	2.74435	0.0642901	0.784445	0.0659341	91	6	85	424	13299
GO:0031056	regulation of histone modification	biological_process	2.74249	0.06441	0.785447	0.0583942	137	8	129	422	13255
GO:0009615	response to virus	biological_process	2.73356	0.0649877	0.792028	0.0498084	261	13	248	417	13136
GO:0051960	regulation of nervous system development	biological_process	2.7275	0.0653826	0.793145	0.0479233	313	15	298	415	13086
GO:0044819	mitotic G1/S transition checkpoint signaling	biological_process	2.72694	0.0654194	0.793145	0.1	30	3	27	427	13357
GO:0046688	response to copper ion	biological_process	2.72694	0.0654194	0.793145	0.1	30	3	27	427	13357
GO:0001909	leukocyte mediated cytotoxicity	biological_process	2.72694	0.0654194	0.793145	0.1	30	3	27	427	13357
GO:0030332	cyclin binding	molecular_function	2.72694	0.0654194	0.793145	0.1	30	3	27	427	13357
GO:0031571	mitotic G1 DNA damage checkpoint signaling	biological_process	2.72694	0.0654194	0.793145	0.1	30	3	27	427	13357
GO:0006730	one-carbon metabolic process	biological_process	2.72694	0.0654194	0.793145	0.1	30	3	27	427	13357
GO:0043620	regulation of DNA-templated transcription in response to stress	biological_process	2.72573	0.0654984	0.793145	0.0816327	49	4	45	426	13339
GO:0071621	granulocyte chemotaxis	biological_process	2.72573	0.0654984	0.793145	0.0816327	49	4	45	426	13339
GO:0000786	nucleosome	cellular_component	2.72573	0.0654984	0.793145	0.0816327	49	4	45	426	13339
GO:0005905	clathrin-coated pit	cellular_component	2.72573	0.0654984	0.793145	0.0816327	49	4	45	426	13339
GO:1902679	negative regulation of RNA biosynthetic process	biological_process	2.723	0.0656777	0.794391	0.0398773	978	39	939	391	12445
GO:1903507	negative regulation of nucleic acid-templated transcription	biological_process	2.723	0.0656777	0.794391	0.0398773	978	39	939	391	12445
GO:0031668	cellular response to extracellular stimulus	biological_process	2.7216	0.0657694	0.795038	0.0537634	186	10	176	420	13208
GO:0034599	cellular response to oxidative stress	biological_process	2.70848	0.0666383	0.805074	0.0555556	162	9	153	421	13231
GO:0019210	kinase inhibitor activity	molecular_function	2.70785	0.0666801	0.805112	0.0714286	70	5	65	425	13319
GO:0051704	multi-organism process	biological_process	2.7021	0.0670643	0.808812	0.0652174	92	6	86	424	13298
GO:1905039	carboxylic acid transmembrane transport	biological_process	2.7021	0.0670643	0.808812	0.0652174	92	6	86	424	13298
GO:1902533	positive regulation of intracellular signal transduction	biological_process	2.69843	0.0673111	0.811319	0.0414365	724	30	694	400	12690
GO:0043933	protein-containing complex subunit organization	biological_process	2.69174	0.0677632	0.813829	0.0392336	1096	43	1053	387	12331
GO:0016888	endodeoxyribonuclease activity, producing 5'-phosphomonoesters	molecular_function	2.67755	0.0687313	0.813829	0.142857	14	2	12	428	13372
GO:0042559	pteridine-containing compound biosynthetic process	biological_process	2.67755	0.0687313	0.813829	0.142857	14	2	12	428	13372
GO:0043240	Fanconi anaemia nuclear complex	cellular_component	2.67755	0.0687313	0.813829	0.142857	14	2	12	428	13372
GO:0019104	DNA N-glycosylase activity	molecular_function	2.67755	0.0687313	0.813829	0.142857	14	2	12	428	13372
GO:0045651	positive regulation of macrophage differentiation	biological_process	2.67755	0.0687313	0.813829	0.142857	14	2	12	428	13372
GO:0106030	neuron projection fasciculation	biological_process	2.67755	0.0687313	0.813829	0.142857	14	2	12	428	13372
GO:1900221	regulation of amyloid-beta clearance	biological_process	2.67755	0.0687313	0.813829	0.142857	14	2	12	428	13372
GO:0046935	1-phosphatidylinositol-3-kinase regulator activity	molecular_function	2.67755	0.0687313	0.813829	0.142857	14	2	12	428	13372
GO:0000266	mitochondrial fission	biological_process	2.67755	0.0687313	0.813829	0.142857	14	2	12	428	13372
GO:1903427	negative regulation of reactive oxygen species biosynthetic process	biological_process	2.67755	0.0687313	0.813829	0.142857	14	2	12	428	13372
GO:0000729	DNA double-strand break processing	biological_process	2.67755	0.0687313	0.813829	0.142857	14	2	12	428	13372
GO:1904754	positive regulation of vascular associated smooth muscle cell migration	biological_process	2.67755	0.0687313	0.813829	0.142857	14	2	12	428	13372
GO:0051895	negative regulation of focal adhesion assembly	biological_process	2.67755	0.0687313	0.813829	0.142857	14	2	12	428	13372
GO:0002566	somatic diversification of immune receptors via somatic mutation	biological_process	2.67755	0.0687313	0.813829	0.142857	14	2	12	428	13372
GO:0002922	positive regulation of humoral immune response	biological_process	2.67755	0.0687313	0.813829	0.142857	14	2	12	428	13372
GO:0004467	long-chain fatty acid-CoA ligase activity	molecular_function	2.67755	0.0687313	0.813829	0.142857	14	2	12	428	13372
GO:0030206	chondroitin sulfate biosynthetic process	biological_process	2.67755	0.0687313	0.813829	0.142857	14	2	12	428	13372
GO:0006287	base-excision repair, gap-filling	biological_process	2.67755	0.0687313	0.813829	0.142857	14	2	12	428	13372
GO:0006596	polyamine biosynthetic process	biological_process	2.67755	0.0687313	0.813829	0.142857	14	2	12	428	13372
GO:0007129	homologous chromosome pairing at meiosis	biological_process	2.67755	0.0687313	0.813829	0.142857	14	2	12	428	13372
GO:0032585	multivesicular body membrane	cellular_component	2.67755	0.0687313	0.813829	0.142857	14	2	12	428	13372
GO:0007413	axonal fasciculation	biological_process	2.67755	0.0687313	0.813829	0.142857	14	2	12	428	13372
GO:0008347	glial cell migration	biological_process	2.67755	0.0687313	0.813829	0.142857	14	2	12	428	13372
GO:0060330	regulation of response to interferon-gamma	biological_process	2.67755	0.0687313	0.813829	0.142857	14	2	12	428	13372
GO:0060334	regulation of interferon-gamma-mediated signaling pathway	biological_process	2.67755	0.0687313	0.813829	0.142857	14	2	12	428	13372
GO:0010715	regulation of extracellular matrix disassembly	biological_process	2.67755	0.0687313	0.813829	0.142857	14	2	12	428	13372
GO:0010759	positive regulation of macrophage chemotaxis	biological_process	2.67755	0.0687313	0.813829	0.142857	14	2	12	428	13372
GO:0090026	positive regulation of monocyte chemotaxis	biological_process	2.67755	0.0687313	0.813829	0.142857	14	2	12	428	13372
GO:0150118	negative regulation of cell-substrate junction organization	biological_process	2.67755	0.0687313	0.813829	0.142857	14	2	12	428	13372
GO:0090343	positive regulation of cell aging	biological_process	2.67755	0.0687313	0.813829	0.142857	14	2	12	428	13372
GO:0062012	regulation of small molecule metabolic process	biological_process	2.67223	0.0690981	0.817707	0.0504202	238	12	226	418	13158
GO:0045670	regulation of osteoclast differentiation	biological_process	2.66605	0.0695265	0.821842	0.08	50	4	46	426	13338
GO:0008637	apoptotic mitochondrial changes	biological_process	2.66605	0.0695265	0.821842	0.08	50	4	46	426	13338
GO:1901293	nucleoside phosphate biosynthetic process	biological_process	2.66517	0.0695878	0.8221	0.0531915	188	10	178	420	13206
GO:0051249	regulation of lymphocyte activation	biological_process	2.66126	0.0698602	0.824849	0.0460705	369	17	352	413	13032
GO:1903825	organic acid transmembrane transport	biological_process	2.66059	0.0699072	0.824937	0.0645161	93	6	87	424	13297
GO:0001764	neuron migration	biological_process	2.65938	0.0699919	0.825	0.0704225	71	5	66	425	13318
GO:0060562	epithelial tube morphogenesis	biological_process	2.65938	0.0699919	0.825	0.0704225	71	5	66	425	13318
GO:1900180	regulation of protein localization to nucleus	biological_process	2.65649	0.0701944	0.826452	0.0603448	116	7	109	423	13275
GO:0055037	recycling endosome	cellular_component	2.65649	0.0701944	0.826452	0.0603448	116	7	109	423	13275
GO:0045935	positive regulation of nucleobase-containing compound metabolic process	biological_process	2.65322	0.0704238	0.828684	0.0378378	1480	56	1424	374	11960
GO:0015804	neutral amino acid transport	biological_process	2.64756	0.0708235	0.832446	0.0967742	31	3	28	427	13356
GO:0032660	regulation of interleukin-17 production	biological_process	2.64756	0.0708235	0.832446	0.0967742	31	3	28	427	13356
GO:0051130	positive regulation of cellular component organization	biological_process	2.63761	0.0715322	0.840302	0.0400445	899	36	863	394	12521
GO:0000976	transcription cis-regulatory region binding	molecular_function	2.62438	0.0724845	0.851008	0.03902	1102	43	1059	387	12325
GO:0048872	homeostasis of number of cells	biological_process	2.62042	0.0727723	0.853489	0.0598291	117	7	110	423	13274
GO:0052126	movement in host environment	N/A	2.61978	0.0728188	0.853489	0.0638298	94	6	88	424	13296
GO:0062013	positive regulation of small molecule metabolic process	biological_process	2.61978	0.0728188	0.853489	0.0638298	94	6	88	424	13296
GO:0061097	regulation of protein tyrosine kinase activity	biological_process	2.61193	0.0733928	0.859732	0.0694444	72	5	67	425	13317
GO:0035065	regulation of histone acetylation	biological_process	2.60804	0.0736791	0.862116	0.0784314	51	4	47	426	13337
GO:0060760	positive regulation of response to cytokine stimulus	biological_process	2.60804	0.0736791	0.862116	0.0784314	51	4	47	426	13337
GO:0051270	regulation of cellular component movement	biological_process	2.60239	0.0740961	0.866175	0.0410397	731	30	701	400	12683
GO:0001067	transcription regulatory region nucleic acid binding	molecular_function	2.60222	0.0741092	0.866175	0.0389493	1104	43	1061	387	12323
GO:0048232	male gamete generation	biological_process	2.594	0.0747205	0.872829	0.0486891	267	13	254	417	13130
GO:0042176	regulation of protein catabolic process	biological_process	2.59023	0.0750028	0.875636	0.0462428	346	16	330	414	13054
GO:0048513	animal organ development	biological_process	2.5887	0.0751177	0.876485	0.0398671	903	36	867	394	12517
GO:0048589	developmental growth	biological_process	2.5872	0.0752306	0.877312	0.0509259	216	11	205	419	13179
GO:0031400	negative regulation of protein modification process	biological_process	2.58283	0.0755602	0.880661	0.0444965	427	19	408	411	12976
GO:2001022	positive regulation of response to DNA damage stimulus	biological_process	2.57967	0.075799	0.88295	0.0631579	95	6	89	424	13295
GO:0006575	cellular modified amino acid metabolic process	biological_process	2.57832	0.0759014	0.883649	0.056338	142	8	134	422	13250
GO:0005730	nucleolus	cellular_component	2.57229	0.0763606	0.886369	0.0405063	790	32	758	398	12626
GO:0070615	nucleosome-dependent ATPase activity	N/A	2.57149	0.0764212	0.886369	0.09375	32	3	29	427	13355
GO:1900271	regulation of long-term synaptic potentiation	biological_process	2.57149	0.0764212	0.886369	0.09375	32	3	29	427	13355
GO:2000780	negative regulation of double-strand break repair	biological_process	2.57149	0.0764212	0.886369	0.09375	32	3	29	427	13355
GO:1905521	regulation of macrophage migration	biological_process	2.57149	0.0764212	0.886369	0.09375	32	3	29	427	13355
GO:0004869	cysteine-type endopeptidase inhibitor activity	molecular_function	2.57149	0.0764212	0.886369	0.09375	32	3	29	427	13355
GO:0030162	regulation of proteolysis	biological_process	2.57134	0.0764331	0.886369	0.0424779	565	24	541	406	12843
GO:0000987	cis-regulatory region sequence-specific DNA binding	molecular_function	2.56824	0.0766703	0.888624	0.0399543	876	35	841	395	12543
GO:0035861	site of double-strand break	cellular_component	2.56548	0.0768824	0.890587	0.0684932	73	5	68	425	13316
GO:0042987	amyloid precursor protein catabolic process	biological_process	2.55466	0.077719	0.892333	0.133333	15	2	13	428	13371
GO:0019835	cytolysis	biological_process	2.55466	0.077719	0.892333	0.133333	15	2	13	428	13371
GO:0045540	regulation of cholesterol biosynthetic process	biological_process	2.55466	0.077719	0.892333	0.133333	15	2	13	428	13371
GO:0106118	regulation of sterol biosynthetic process	biological_process	2.55466	0.077719	0.892333	0.133333	15	2	13	428	13371
GO:0071731	response to nitric oxide	biological_process	2.55466	0.077719	0.892333	0.133333	15	2	13	428	13371
GO:0002923	regulation of humoral immune response mediated by circulating immunoglobulin	biological_process	2.55466	0.077719	0.892333	0.133333	15	2	13	428	13371
GO:0007202	activation of phospholipase C activity	biological_process	2.55466	0.077719	0.892333	0.133333	15	2	13	428	13371
GO:0032794	GTPase activating protein binding	molecular_function	2.55466	0.077719	0.892333	0.133333	15	2	13	428	13371
GO:0008395	steroid hydroxylase activity	molecular_function	2.55466	0.077719	0.892333	0.133333	15	2	13	428	13371
GO:0034404	nucleobase-containing small molecule biosynthetic process	biological_process	2.55466	0.077719	0.892333	0.133333	15	2	13	428	13371
GO:0009125	nucleoside monophosphate catabolic process	biological_process	2.55466	0.077719	0.892333	0.133333	15	2	13	428	13371
GO:0009163	nucleoside biosynthetic process	biological_process	2.55466	0.077719	0.892333	0.133333	15	2	13	428	13371
GO:0035115	embryonic forelimb morphogenesis	biological_process	2.55466	0.077719	0.892333	0.133333	15	2	13	428	13371
GO:1990000	amyloid fibril formation	biological_process	2.55466	0.077719	0.892333	0.133333	15	2	13	428	13371
GO:0090083	regulation of inclusion body assembly	biological_process	2.55466	0.077719	0.892333	0.133333	15	2	13	428	13371
GO:0090399	replicative senescence	biological_process	2.55466	0.077719	0.892333	0.133333	15	2	13	428	13371
GO:1904892	regulation of receptor signaling pathway via STAT	biological_process	2.55163	0.0779546	0.893067	0.0769231	52	4	48	426	13336
GO:0009116	nucleoside metabolic process	biological_process	2.55163	0.0779546	0.893067	0.0769231	52	4	48	426	13336
GO:0010332	response to gamma radiation	biological_process	2.55163	0.0779546	0.893067	0.0769231	52	4	48	426	13336
GO:1990266	neutrophil migration	biological_process	2.55163	0.0779546	0.893067	0.0769231	52	4	48	426	13336
GO:0006366	transcription by RNA polymerase II	biological_process	2.54671	0.0783386	0.896973	0.0559441	143	8	135	422	13249
GO:0030595	leukocyte chemotaxis	biological_process	2.54024	0.0788475	0.902303	0.0625	96	6	90	424	13294
GO:0022411	cellular component disassembly	biological_process	2.5369	0.0791117	0.904829	0.0504587	218	11	207	419	13177
GO:0043393	regulation of protein binding	biological_process	2.53075	0.0795993	0.909906	0.0535714	168	9	159	421	13225
GO:0001525	angiogenesis	biological_process	2.529	0.0797388	0.911	0.0518135	193	10	183	420	13201
GO:0045444	fat cell differentiation	biological_process	2.51999	0.0804602	0.918738	0.0675676	74	5	69	425	13315
GO:0070665	positive regulation of leukocyte proliferation	biological_process	2.5153	0.0808384	0.922551	0.0583333	120	7	113	423	13271
GO:0040007	growth	biological_process	2.51209	0.0810984	0.925011	0.0502283	219	11	208	419	13176
GO:0016445	somatic diversification of immunoglobulins	biological_process	2.49851	0.0822072	0.931812	0.0909091	33	3	30	427	13354
GO:1900744	regulation of p38MAPK cascade	biological_process	2.49851	0.0822072	0.931812	0.0909091	33	3	30	427	13354
GO:0005547	phosphatidylinositol-3,4,5-trisphosphate binding	molecular_function	2.49851	0.0822072	0.931812	0.0909091	33	3	30	427	13354
GO:0032733	positive regulation of interleukin-10 production	biological_process	2.49851	0.0822072	0.931812	0.0909091	33	3	30	427	13354
GO:0061631	ubiquitin conjugating enzyme activity	molecular_function	2.49851	0.0822072	0.931812	0.0909091	33	3	30	427	13354
GO:0009889	regulation of biosynthetic process	biological_process	2.49208	0.0827375	0.931812	0.035017	3227	113	3114	317	10270
GO:0104004	cellular response to environmental stimulus	biological_process	2.48171	0.0835998	0.931812	0.0487805	246	12	234	418	13150
GO:0071214	cellular response to abiotic stimulus	biological_process	2.48171	0.0835998	0.931812	0.0487805	246	12	234	418	13150
GO:0002366	leukocyte activation involved in immune response	biological_process	2.48126	0.0836377	0.931812	0.0578512	121	7	114	423	13270
GO:0032501	multicellular organismal process	biological_process	2.47686	0.0840067	0.931812	0.0366721	1827	67	1760	363	11624
GO:0050769	positive regulation of neurogenesis	biological_process	2.47412	0.0842375	0.931812	0.0529412	170	9	161	421	13223
GO:0009117	nucleotide metabolic process	biological_process	2.45494	0.0858679	0.931812	0.0453258	353	16	337	414	13047
GO:2000145	regulation of cell motility	biological_process	2.44624	0.086619	0.931812	0.0408163	686	28	658	402	12726
GO:0004536	deoxyribonuclease activity	molecular_function	2.44337	0.0868678	0.931812	0.0740741	54	4	50	426	13334
GO:0015645	fatty acid ligase activity	molecular_function	2.44127	0.08705	0.931812	0.125	16	2	14	428	13370
GO:0043296	apical junction complex	cellular_component	2.44127	0.08705	0.931812	0.125	16	2	14	428	13370
GO:0044766	multi-organism transport	biological_process	2.44127	0.08705	0.931812	0.125	16	2	14	428	13370
GO:0045655	regulation of monocyte differentiation	biological_process	2.44127	0.08705	0.931812	0.125	16	2	14	428	13370
GO:0071636	positive regulation of transforming growth factor beta production	biological_process	2.44127	0.08705	0.931812	0.125	16	2	14	428	13370
GO:0071676	negative regulation of mononuclear cell migration	biological_process	2.44127	0.08705	0.931812	0.125	16	2	14	428	13370
GO:1900273	positive regulation of long-term synaptic potentiation	biological_process	2.44127	0.08705	0.931812	0.125	16	2	14	428	13370
GO:2000310	regulation of NMDA receptor activity	biological_process	2.44127	0.08705	0.931812	0.125	16	2	14	428	13370
GO:2000353	positive regulation of endothelial cell apoptotic process	biological_process	2.44127	0.08705	0.931812	0.125	16	2	14	428	13370
GO:0046827	positive regulation of protein export from nucleus	biological_process	2.44127	0.08705	0.931812	0.125	16	2	14	428	13370
GO:1902579	multi-organism localization	biological_process	2.44127	0.08705	0.931812	0.125	16	2	14	428	13370
GO:0000930	gamma-tubulin complex	cellular_component	2.44127	0.08705	0.931812	0.125	16	2	14	428	13370
GO:0051769	regulation of nitric-oxide synthase biosynthetic process	biological_process	2.44127	0.08705	0.931812	0.125	16	2	14	428	13370
GO:0004708	MAP kinase kinase activity	molecular_function	2.44127	0.08705	0.931812	0.125	16	2	14	428	13370
GO:0060045	positive regulation of cardiac muscle cell proliferation	biological_process	2.44127	0.08705	0.931812	0.125	16	2	14	428	13370
GO:0009200	deoxyribonucleoside triphosphate metabolic process	biological_process	2.44127	0.08705	0.931812	0.125	16	2	14	428	13370
GO:0010804	negative regulation of tumor necrosis factor-mediated signaling pathway	biological_process	2.44127	0.08705	0.931812	0.125	16	2	14	428	13370
GO:0043235	receptor complex	cellular_component	2.43609	0.0875023	0.931812	0.0483871	248	12	236	418	13148
GO:0006351	transcription, DNA-templated	biological_process	2.43609	0.0875023	0.931812	0.0483871	248	12	236	418	13148
GO:0043279	response to alkaloid	biological_process	2.43181	0.0878773	0.931812	0.0657895	76	5	71	425	13313
GO:2001021	negative regulation of response to DNA damage stimulus	biological_process	2.43181	0.0878773	0.931812	0.0657895	76	5	71	425	13313
GO:0008134	transcription factor binding	molecular_function	2.42912	0.0881146	0.931812	0.0427699	491	21	470	409	12914
GO:0045738	negative regulation of DNA repair	biological_process	2.42843	0.0881755	0.931812	0.0882353	34	3	31	427	13353
GO:1902895	positive regulation of pri-miRNA transcription by RNA polymerase II	biological_process	2.42843	0.0881755	0.931812	0.0882353	34	3	31	427	13353
GO:0006862	nucleotide transport	biological_process	2.42843	0.0881755	0.931812	0.0882353	34	3	31	427	13353
GO:0033574	response to testosterone	biological_process	2.42843	0.0881755	0.931812	0.0882353	34	3	31	427	13353
GO:0061135	endopeptidase regulator activity	molecular_function	2.42588	0.0884005	0.931812	0.0606061	99	6	93	424	13291
GO:0051962	positive regulation of nervous system development	biological_process	2.42492	0.0884852	0.931812	0.0507614	197	10	187	420	13197
GO:1901137	carbohydrate derivative biosynthetic process	biological_process	2.42011	0.0889122	0.931812	0.0457317	328	15	313	415	13071
GO:0006469	negative regulation of protein kinase activity	biological_process	2.41873	0.0890347	0.931812	0.0523256	172	9	163	421	13221
GO:0035239	tube morphogenesis	biological_process	2.41873	0.0890347	0.931812	0.0523256	172	9	163	421	13221
GO:0097659	nucleic acid-templated transcription	biological_process	2.41357	0.0894954	0.931812	0.0481928	249	12	237	418	13147
GO:0016728	oxidoreductase activity, acting on CH or CH2 groups, disulfide as acceptor	molecular_function	2.40226	0.0905132	0.931812	0.333333	3	1	2	429	13382
GO:0042482	positive regulation of odontogenesis	biological_process	2.40226	0.0905132	0.931812	0.333333	3	1	2	429	13382
GO:0042588	zymogen granule	cellular_component	2.40226	0.0905132	0.931812	0.333333	3	1	2	429	13382
GO:0043199	sulfate binding	molecular_function	2.40226	0.0905132	0.931812	0.333333	3	1	2	429	13382
GO:0043309	regulation of eosinophil degranulation	biological_process	2.40226	0.0905132	0.931812	0.333333	3	1	2	429	13382
GO:0043615	astrocyte cell migration	biological_process	2.40226	0.0905132	0.931812	0.333333	3	1	2	429	13382
GO:0043988	histone H3-S28 phosphorylation	biological_process	2.40226	0.0905132	0.931812	0.333333	3	1	2	429	13382
GO:0020018	ciliary pocket membrane	cellular_component	2.40226	0.0905132	0.931812	0.333333	3	1	2	429	13382
GO:0070051	fibrinogen binding	molecular_function	2.40226	0.0905132	0.931812	0.333333	3	1	2	429	13382
GO:0070221	sulfide oxidation, using sulfide:quinone oxidoreductase	biological_process	2.40226	0.0905132	0.931812	0.333333	3	1	2	429	13382
GO:0070336	flap-structured DNA binding	molecular_function	2.40226	0.0905132	0.931812	0.333333	3	1	2	429	13382
GO:0019418	sulfide oxidation	biological_process	2.40226	0.0905132	0.931812	0.333333	3	1	2	429	13382
GO:0045003	double-strand break repair via synthesis-dependent strand annealing	biological_process	2.40226	0.0905132	0.931812	0.333333	3	1	2	429	13382
GO:0045041	protein import into mitochondrial intermembrane space	biological_process	2.40226	0.0905132	0.931812	0.333333	3	1	2	429	13382
GO:0070494	regulation of thrombin-activated receptor signaling pathway	biological_process	2.40226	0.0905132	0.931812	0.333333	3	1	2	429	13382
GO:0070495	negative regulation of thrombin-activated receptor signaling pathway	biological_process	2.40226	0.0905132	0.931812	0.333333	3	1	2	429	13382
GO:0045145	single-stranded DNA 5'-3' exodeoxyribonuclease activity	molecular_function	2.40226	0.0905132	0.931812	0.333333	3	1	2	429	13382
GO:0070815	peptidyl-lysine 5-dioxygenase activity	molecular_function	2.40226	0.0905132	0.931812	0.333333	3	1	2	429	13382
GO:0019976	interleukin-2 binding	molecular_function	2.40226	0.0905132	0.931812	0.333333	3	1	2	429	13382
GO:0045658	regulation of neutrophil differentiation	biological_process	2.40226	0.0905132	0.931812	0.333333	3	1	2	429	13382
GO:0045917	positive regulation of complement activation	biological_process	2.40226	0.0905132	0.931812	0.333333	3	1	2	429	13382
GO:0046056	dADP metabolic process	biological_process	2.40226	0.0905132	0.931812	0.333333	3	1	2	429	13382
GO:0046074	dTMP catabolic process	biological_process	2.40226	0.0905132	0.931812	0.333333	3	1	2	429	13382
GO:1900052	regulation of retinoic acid biosynthetic process	biological_process	2.40226	0.0905132	0.931812	0.333333	3	1	2	429	13382
GO:0071603	endothelial cell-cell adhesion	biological_process	2.40226	0.0905132	0.931812	0.333333	3	1	2	429	13382
GO:1900114	positive regulation of histone H3-K9 trimethylation	biological_process	2.40226	0.0905132	0.931812	0.333333	3	1	2	429	13382
GO:1900147	regulation of Schwann cell migration	biological_process	2.40226	0.0905132	0.931812	0.333333	3	1	2	429	13382
GO:2000182	regulation of progesterone biosynthetic process	biological_process	2.40226	0.0905132	0.931812	0.333333	3	1	2	429	13382
GO:1900193	regulation of oocyte maturation	biological_process	2.40226	0.0905132	0.931812	0.333333	3	1	2	429	13382
GO:2000307	regulation of tumor necrosis factor (ligand) superfamily member 11 production	biological_process	2.40226	0.0905132	0.931812	0.333333	3	1	2	429	13382
GO:0022009	central nervous system vasculogenesis	biological_process	2.40226	0.0905132	0.931812	0.333333	3	1	2	429	13382
GO:0071865	regulation of apoptotic process in bone marrow cell	biological_process	2.40226	0.0905132	0.931812	0.333333	3	1	2	429	13382
GO:0071866	negative regulation of apoptotic process in bone marrow cell	biological_process	2.40226	0.0905132	0.931812	0.333333	3	1	2	429	13382
GO:2000360	negative regulation of binding of sperm to zona pellucida	biological_process	2.40226	0.0905132	0.931812	0.333333	3	1	2	429	13382
GO:2000359	regulation of binding of sperm to zona pellucida	biological_process	2.40226	0.0905132	0.931812	0.333333	3	1	2	429	13382
GO:0046452	dihydrofolate metabolic process	biological_process	2.40226	0.0905132	0.931812	0.333333	3	1	2	429	13382
GO:0021957	corticospinal tract morphogenesis	biological_process	2.40226	0.0905132	0.931812	0.333333	3	1	2	429	13382
GO:2000412	positive regulation of thymocyte migration	biological_process	2.40226	0.0905132	0.931812	0.333333	3	1	2	429	13382
GO:0071930	negative regulation of transcription involved in G1/S transition of mitotic cell cycle	biological_process	2.40226	0.0905132	0.931812	0.333333	3	1	2	429	13382
GO:0071962	mitotic sister chromatid cohesion, centromeric	biological_process	2.40226	0.0905132	0.931812	0.333333	3	1	2	429	13382
GO:2000449	regulation of CD8-positive, alpha-beta T cell extravasation	biological_process	2.40226	0.0905132	0.931812	0.333333	3	1	2	429	13382
GO:0046592	polyamine oxidase activity	molecular_function	2.40226	0.0905132	0.931812	0.333333	3	1	2	429	13382
GO:0072156	distal tubule morphogenesis	biological_process	2.40226	0.0905132	0.931812	0.333333	3	1	2	429	13382
GO:2000587	negative regulation of platelet-derived growth factor receptor-beta signaling pathway	biological_process	2.40226	0.0905132	0.931812	0.333333	3	1	2	429	13382
GO:0046696	lipopolysaccharide receptor complex	cellular_component	2.40226	0.0905132	0.931812	0.333333	3	1	2	429	13382
GO:2000645	negative regulation of receptor catabolic process	biological_process	2.40226	0.0905132	0.931812	0.333333	3	1	2	429	13382
GO:2000698	positive regulation of epithelial cell differentiation involved in kidney development	biological_process	2.40226	0.0905132	0.931812	0.333333	3	1	2	429	13382
GO:0097014	ciliary plasm	cellular_component	2.40226	0.0905132	0.931812	0.333333	3	1	2	429	13382
GO:2001027	negative regulation of endothelial cell chemotaxis	biological_process	2.40226	0.0905132	0.931812	0.333333	3	1	2	429	13382
GO:0072709	cellular response to sorbitol	biological_process	2.40226	0.0905132	0.931812	0.333333	3	1	2	429	13382
GO:0097752	regulation of DNA stability	biological_process	2.40226	0.0905132	0.931812	0.333333	3	1	2	429	13382
GO:1901995	positive regulation of meiotic cell cycle phase transition	biological_process	2.40226	0.0905132	0.931812	0.333333	3	1	2	429	13382
GO:1902226	regulation of macrophage colony-stimulating factor signaling pathway	biological_process	2.40226	0.0905132	0.931812	0.333333	3	1	2	429	13382
GO:0048476	Holliday junction resolvase complex	cellular_component	2.40226	0.0905132	0.931812	0.333333	3	1	2	429	13382
GO:1902396	protein localization to bicellular tight junction	biological_process	2.40226	0.0905132	0.931812	0.333333	3	1	2	429	13382
GO:1902423	regulation of attachment of mitotic spindle microtubules to kinetochore	biological_process	2.40226	0.0905132	0.931812	0.333333	3	1	2	429	13382
GO:1902425	positive regulation of attachment of mitotic spindle microtubules to kinetochore	biological_process	2.40226	0.0905132	0.931812	0.333333	3	1	2	429	13382
GO:1902426	deactivation of mitotic spindle assembly checkpoint	biological_process	2.40226	0.0905132	0.931812	0.333333	3	1	2	429	13382
GO:1902445	regulation of mitochondrial membrane permeability involved in programmed necrotic cell death	biological_process	2.40226	0.0905132	0.931812	0.333333	3	1	2	429	13382
GO:1902460	regulation of mesenchymal stem cell proliferation	biological_process	2.40226	0.0905132	0.931812	0.333333	3	1	2	429	13382
GO:1902462	positive regulation of mesenchymal stem cell proliferation	biological_process	2.40226	0.0905132	0.931812	0.333333	3	1	2	429	13382
GO:0098713	leucine import across plasma membrane	biological_process	2.40226	0.0905132	0.931812	0.333333	3	1	2	429	13382
GO:0098773	skin epidermis development	biological_process	2.40226	0.0905132	0.931812	0.333333	3	1	2	429	13382
GO:0110030	regulation of G2/MI transition of meiotic cell cycle	biological_process	2.40226	0.0905132	0.931812	0.333333	3	1	2	429	13382
GO:0110032	positive regulation of G2/MI transition of meiotic cell cycle	biological_process	2.40226	0.0905132	0.931812	0.333333	3	1	2	429	13382
GO:0098973	structural constituent of postsynaptic actin cytoskeleton	molecular_function	2.40226	0.0905132	0.931812	0.333333	3	1	2	429	13382
GO:1902960	negative regulation of aspartic-type endopeptidase activity involved in amyloid precursor protein catabolic process	biological_process	2.40226	0.0905132	0.931812	0.333333	3	1	2	429	13382
GO:1902990	mitotic telomere maintenance via semi-conservative replication	biological_process	2.40226	0.0905132	0.931812	0.333333	3	1	2	429	13382
GO:1903121	regulation of TRAIL-activated apoptotic signaling pathway	biological_process	2.40226	0.0905132	0.931812	0.333333	3	1	2	429	13382
GO:1903801	L-leucine import across plasma membrane	biological_process	2.40226	0.0905132	0.931812	0.333333	3	1	2	429	13382
GO:1904116	response to vasopressin	biological_process	2.40226	0.0905132	0.931812	0.333333	3	1	2	429	13382
GO:1904117	cellular response to vasopressin	biological_process	2.40226	0.0905132	0.931812	0.333333	3	1	2	429	13382
GO:1904179	positive regulation of adipose tissue development	biological_process	2.40226	0.0905132	0.931812	0.333333	3	1	2	429	13382
GO:1904273	L-alanine import across plasma membrane	biological_process	2.40226	0.0905132	0.931812	0.333333	3	1	2	429	13382
GO:1904352	positive regulation of protein catabolic process in the vacuole	biological_process	2.40226	0.0905132	0.931812	0.333333	3	1	2	429	13382
GO:1904426	positive regulation of GTP binding	biological_process	2.40226	0.0905132	0.931812	0.333333	3	1	2	429	13382
GO:1904438	regulation of iron ion import across plasma membrane	biological_process	2.40226	0.0905132	0.931812	0.333333	3	1	2	429	13382
GO:0001674	female germ cell nucleus	cellular_component	2.40226	0.0905132	0.931812	0.333333	3	1	2	429	13382
GO:0051684	maintenance of Golgi location	biological_process	2.40226	0.0905132	0.931812	0.333333	3	1	2	429	13382
GO:1904669	ATP export	biological_process	2.40226	0.0905132	0.931812	0.333333	3	1	2	429	13382
GO:1904684	negative regulation of metalloendopeptidase activity	biological_process	2.40226	0.0905132	0.931812	0.333333	3	1	2	429	13382
GO:0001847	opsonin receptor activity	molecular_function	2.40226	0.0905132	0.931812	0.333333	3	1	2	429	13382
GO:0051823	regulation of synapse structural plasticity	biological_process	2.40226	0.0905132	0.931812	0.333333	3	1	2	429	13382
GO:0001945	lymph vessel development	biological_process	2.40226	0.0905132	0.931812	0.333333	3	1	2	429	13382
GO:0001969	regulation of activation of membrane attack complex	biological_process	2.40226	0.0905132	0.931812	0.333333	3	1	2	429	13382
GO:0002266	follicular dendritic cell activation	biological_process	2.40226	0.0905132	0.931812	0.333333	3	1	2	429	13382
GO:0002434	immune complex clearance	biological_process	2.40226	0.0905132	0.931812	0.333333	3	1	2	429	13382
GO:1905320	regulation of mesenchymal stem cell migration	biological_process	2.40226	0.0905132	0.931812	0.333333	3	1	2	429	13382
GO:1905322	positive regulation of mesenchymal stem cell migration	biological_process	2.40226	0.0905132	0.931812	0.333333	3	1	2	429	13382
GO:1905333	regulation of gastric motility	biological_process	2.40226	0.0905132	0.931812	0.333333	3	1	2	429	13382
GO:0002581	negative regulation of antigen processing and presentation of peptide or polysaccharide antigen via MHC class II	biological_process	2.40226	0.0905132	0.931812	0.333333	3	1	2	429	13382
GO:0002874	regulation of chronic inflammatory response to antigenic stimulus	biological_process	2.40226	0.0905132	0.931812	0.333333	3	1	2	429	13382
GO:1905773	8-hydroxy-2'-deoxyguanosine DNA binding	molecular_function	2.40226	0.0905132	0.931812	0.333333	3	1	2	429	13382
GO:0003104	positive regulation of glomerular filtration	biological_process	2.40226	0.0905132	0.931812	0.333333	3	1	2	429	13382
GO:1905915	regulation of cell differentiation involved in phenotypic switching	biological_process	2.40226	0.0905132	0.931812	0.333333	3	1	2	429	13382
GO:1905930	regulation of vascular associated smooth muscle cell differentiation involved in phenotypic switching	biological_process	2.40226	0.0905132	0.931812	0.333333	3	1	2	429	13382
GO:0003839	gamma-glutamylcyclotransferase activity	molecular_function	2.40226	0.0905132	0.931812	0.333333	3	1	2	429	13382
GO:0004586	ornithine decarboxylase activity	molecular_function	2.40226	0.0905132	0.931812	0.333333	3	1	2	429	13382
GO:0080121	AMP transport	biological_process	2.40226	0.0905132	0.931812	0.333333	3	1	2	429	13382
GO:0080122	AMP transmembrane transporter activity	molecular_function	2.40226	0.0905132	0.931812	0.333333	3	1	2	429	13382
GO:0030226	apolipoprotein receptor activity	molecular_function	2.40226	0.0905132	0.931812	0.333333	3	1	2	429	13382
GO:0004748	ribonucleoside-diphosphate reductase activity, thioredoxin disulfide as acceptor	molecular_function	2.40226	0.0905132	0.931812	0.333333	3	1	2	429	13382
GO:0004768	stearoyl-CoA 9-desaturase activity	molecular_function	2.40226	0.0905132	0.931812	0.333333	3	1	2	429	13382
GO:0030337	DNA polymerase processivity factor activity	molecular_function	2.40226	0.0905132	0.931812	0.333333	3	1	2	429	13382
GO:0004911	interleukin-2 receptor activity	molecular_function	2.40226	0.0905132	0.931812	0.333333	3	1	2	429	13382
GO:0140462	pericentric heterochromatin organization	biological_process	2.40226	0.0905132	0.931812	0.333333	3	1	2	429	13382
GO:0140499	negative regulation of mitotic spindle assembly checkpoint signaling	biological_process	2.40226	0.0905132	0.931812	0.333333	3	1	2	429	13382
GO:0031133	regulation of axon diameter	biological_process	2.40226	0.0905132	0.931812	0.333333	3	1	2	429	13382
GO:0031391	Elg1 RFC-like complex	cellular_component	2.40226	0.0905132	0.931812	0.333333	3	1	2	429	13382
GO:0031427	response to methotrexate	biological_process	2.40226	0.0905132	0.931812	0.333333	3	1	2	429	13382
GO:0031436	BRCA1-BARD1 complex	cellular_component	2.40226	0.0905132	0.931812	0.333333	3	1	2	429	13382
GO:0031508	pericentric heterochromatin assembly	biological_process	2.40226	0.0905132	0.931812	0.333333	3	1	2	429	13382
GO:0031523	Myb complex	cellular_component	2.40226	0.0905132	0.931812	0.333333	3	1	2	429	13382
GO:0032139	dinucleotide insertion or deletion binding	molecular_function	2.40226	0.0905132	0.931812	0.333333	3	1	2	429	13382
GO:0032238	adenosine transport	biological_process	2.40226	0.0905132	0.931812	0.333333	3	1	2	429	13382
GO:0032810	sterol response element binding	molecular_function	2.40226	0.0905132	0.931812	0.333333	3	1	2	429	13382
GO:0032899	regulation of neurotrophin production	biological_process	2.40226	0.0905132	0.931812	0.333333	3	1	2	429	13382
GO:0033387	putrescine biosynthetic process from ornithine	biological_process	2.40226	0.0905132	0.931812	0.333333	3	1	2	429	13382
GO:0033499	galactose catabolic process via UDP-galactose	biological_process	2.40226	0.0905132	0.931812	0.333333	3	1	2	429	13382
GO:0033631	cell-cell adhesion mediated by integrin	biological_process	2.40226	0.0905132	0.931812	0.333333	3	1	2	429	13382
GO:0008295	spermidine biosynthetic process	biological_process	2.40226	0.0905132	0.931812	0.333333	3	1	2	429	13382
GO:0009041	uridylate kinase activity	molecular_function	2.40226	0.0905132	0.931812	0.333333	3	1	2	429	13382
GO:0060086	circadian temperature homeostasis	biological_process	2.40226	0.0905132	0.931812	0.333333	3	1	2	429	13382
GO:0009139	pyrimidine nucleoside diphosphate biosynthetic process	biological_process	2.40226	0.0905132	0.931812	0.333333	3	1	2	429	13382
GO:0009177	pyrimidine deoxyribonucleoside monophosphate biosynthetic process	biological_process	2.40226	0.0905132	0.931812	0.333333	3	1	2	429	13382
GO:0060171	stereocilium membrane	cellular_component	2.40226	0.0905132	0.931812	0.333333	3	1	2	429	13382
GO:0034668	integrin alpha4-beta1 complex	cellular_component	2.40226	0.0905132	0.931812	0.333333	3	1	2	429	13382
GO:0034699	response to luteinizing hormone	biological_process	2.40226	0.0905132	0.931812	0.333333	3	1	2	429	13382
[truncated: 4,078 more rows]
